# Supplementary material for: Comparing the estimates of effect obtained from statistical causal inference methods: An example using bovine respiratory disease in feedlot cattle
Source: PLoS One. 2020 Jun 25;15(6):e0233960. doi: 10.1371/journal.pone.0233960 (PMC7316239; doi:10.1371/journal.pone.0233960)
Supplement: S1 File — R code for functions and Subset-BRD data analysis. (R) [file pone.0233960.s001.R]

# function need to be used later 
##############################################################
SumAllComb <- function(x, m, n){
  # this function is to get sum of products of m elements from x
  # x is vector 
  # n is length(x)
  if(m==0){
    return(1)
  }else{
    tmp <- rep(1, (n-m+1))
    for(k in 1:m){
      tmp <- cumsum(tmp*x[k:(n-m+k)])
    }
    return(tmp[(n-m+1)])
  }
}

icpwfunc <- function(exb, a, ni){
  # calculate cipw in a culster
  # exb is vector of (exp(X_i1%*%beta),...,exp(X_ini%*%beta))
  # ni is sample size of cluster i
  # a is vector of (A_i1,..,A_ini)
  t <- sum(a)
  if(t==ni | ni==1 | t==0){
    return(rep(1,ni))
  }else{
    denom <- SumAllComb(x=exb, m=t, n=ni)
    numer <- sapply(c(1:ni), FUN=function(j){SumAllComb(x=exb[-j],m=(t-a[j]),n=(ni-1))})
    numer[a==1] <- numer[a==1]*exb[a==1]
    return(denom/numer)
  }
}


p1_DR_funct <- function(A, Y, prob, m1) {
  # function to calculate double robust estimates with exposure
  mean(A*Y/prob-(A-prob)/prob*m1)
}


p0_DR_funct <- function(A, Y, prob, m0) {
  # function to calcualte double robust estiamtes without exposure
  mean((1-A)*Y/(1-prob)+(A-prob)/(1-prob)*m0)
}

# function to calculate odds ratio
OR_func <- function(p0, p1){p1/(1-p1)/(p0/(1-p0))}

##################################################################


# add libraries 
library(locfit)
library(lme4)
library(dplyr)
library(survival)

# read in data and source the functions.R file 
realdat <- read.csv("NBRDI_dataset.csv")


### Outcome Model and Exposure Model Fitting ###

# M1.1 is the outcome model shown in section 2.2
# BRD is the response, BVDV_binary is the exposure
# age, weight, mix_history, PI_group, and PV_vacc are the covariates
# feedlot is the cluster level random effect

M1.1 <- glmer(BRD ~ BVDV_binary + age + weight + mix_history + PI_group + PV_vacc + (1|feedlot),
              family = binomial, data = realdat, 
              control = glmerControl(optimizer = "bobyqa", optCtrl = list(maxfun=1e6)))


# M2.1 is the exposure model shown in section 2.3, can be used to compute IPW estimates
M2.1 <- glmer(BVDV_binary ~ age + weight + mix_history + PI_group + PV_vacc + (1|feedlot),
              family = binomial, data = realdat, 
              control = glmerControl(optimizer = "bobyqa", optCtrl = list(maxfun=1e6)))

# ps.re is the fitted values from model M2.1. 
# The inverse of ps.re is the inverse probability weights, which is shown in section 2.4
ps.re <- predict(M2.1, type = "response")


# M2.3 is the conditional logistic regression exposure model 
# which can be used to compute ICPW estimates shown in section 2.5
M2.3 <- clogit(BVDV_binary ~ age + weight + mix_history + PI_group + PV_vacc + strata(feedlot),
               method = "exact", data = realdat)
clusters <- unique(realdat$feedlot)
(nclusters <- length(clusters))
EXB <- exp(as.vector(model.matrix(M2.3, data=realdat)%*%as.vector(M2.3$coefficients)))
working.data <- data.frame(realdat, EXB)

# call function "icpwfunc" from "functions.R" file to compute ICPW
icpw <- c()
for (i in 1:nclusters){
  dat.clusteri <- working.data[working.data$feedlot==clusters[i],]
  icpw.clusteri <- icpwfunc(exb=dat.clusteri$EXB, a = dat.clusteri$BVDV_binary, ni = nrow(dat.clusteri))
  icpw <- c(icpw, icpw.clusteri)
}

# combine estimated PS and ICPW to the dataset
realdat <- data.frame(realdat, ps.re, icpw)
realdat <- realdat[,-1]
head(realdat )
colnames(realdat) <- c("AnimalID", "feedlot", "Y", "A",
                           "age", "weight", "mix_hist","PIgroup",
                           "PV_vacc", "ps.re", "icpw")


### Double Robust Estimation in section 2.6 ###

# compute (1-I(A=1))/(1-PS) and I(A=1)/PS in section 2.6
# where PS is the estimated probability of exposure from a conditional logistic regression model
realdat$predM2.3 <- 0
realdat$predM2.3[realdat$A==0] <- 1-1/realdat$icpw[realdat$A==0]
realdat$predM2.3[realdat$A==1] <- 1/realdat$icpw[realdat$A==1]

# prediction from the outcome model M1.1 with and without exposure
Xmat2<- model.matrix(M1.1, data=realdat)
Xmat2[,2]<-1
M1Xmat2<- Xmat2
Xmat2[,2]<-0
M0Xmat2<- Xmat2
M1.2 <- glm(Y ~  0 + strata(feedlot), family = binomial, data=realdat)

# M1_M1.1 is the the estimated m1(X,beta), M0_M1.1 is the estimated m0(X, beta) in section 2.6
M1_M1.1 <- expit(M1Xmat2%*% fixef(M1.1) + as.vector(model.matrix(M1.2)%*% as.matrix(ranef(M1.1)$`feedlot`))) 
M0_M1.1 <- expit(M0Xmat2%*% fixef(M1.1) + as.vector(model.matrix(M1.2)%*% as.matrix(ranef(M1.1)$`feedlot`))) 

# Add m1 and m0 estimates to new dataset
realdat <- data.frame(realdat, M0_M1.1, M1_M1.1)


### Approaches calculations and comparisons in section 2.7 ###

# univariate outcome model approach
realdat_sub1 <- realdat[realdat$A==1,]
realdat_sub0 <- realdat[realdat$A==0,]
UOM.p0 <- with(realdat_sub0, mean(Y*(1-A)))
UOM.p1 <- with(realdat_sub1, mean(Y*A))

# multivariate outcome model approach
MOM.p0 <- with(realdat_sub0, mean(M0_M1.1))
MOM.p1 <- with(realdat_sub1, mean(M1_M1.1))

# IPW approach
ipw.p0 <- with(realdat, mean(Y*(1-A)/(1-ps.re)))
ipw.p1 <- with(realdat, mean(Y*A/ps.re))

# ICPW approach
icpw.p0 <- with(realdat, mean(Y*(1-A)*icpw))
icpw.p1 <- with(realdat, mean(Y*A*icpw))

# double robust IPW approach
# call functions "P0_DR_funct" and "P1_DR_funct" to compute the double robust estimates
DRIPW.p0<- p0_DR_funct(A = realdat$A, 
                             Y = realdat$Y,
                             prob = realdat$ps.re,
                             m0 = realdat$M0_M1.1)
DRIPW.p1<- p1_DR_funct(A = realdat$A,
                             Y = realdat$Y,
                             prob = realdat$ps.re,
                             m1 = realdat$M1_M1.1)

# double robust ICPW approach
DRICPW.p0<- p0_DR_funct(A = realdat$A,
                            Y = realdat$Y,
                            prob = realdat$predM2.3,
                            m0 = realdat$M0_M1.1)
DRICPW.p1<- p1_DR_funct(A = realdat$A,
                            Y = realdat$Y,
                            prob = realdat$predM2.3,
                            m1 = realdat$M1_M1.1)


# combine estimated p0 and p1 together
p0_vec <- rbind(UOM.p0, MOM.p0, ipw.p0, icpw.p0, DRIPW.p0, DRICPW.p0)
p1_vec <- rbind(UOM.p1, MOM.p1, ipw.p1, icpw.p1, DRIPW.p1, DRICPW.p1)

# call function "OR_func" to calculate odds ratio using p0 and p1 estimates
OR_vec <- cbind(OR_func(p0 = p0_vec, p1 = p1_vec))

# combine all results together
output1 <- data.frame(round(cbind(p0_vec, p1_vec, OR_vec), digits=6))
rownames(output1) <- c("UOM", "MOM", "IPW", "ICPW", "DR-IPW", "DR-ICPW")
colnames(output1) <- c("p0", "p1", "OR")
