# Supplementary material for: Comparing the estimates of effect obtained from statistical causal inference methods: An example using bovine respiratory disease in feedlot cattle
Source: PLoS One. 2020 Jun 25;15(6):e0233960. doi: 10.1371/journal.pone.0233960 (PMC7316239; doi:10.1371/journal.pone.0233960)
Supplement: S2 File — Search conducted on July 8th, 2019 using PubMed interface. (TXT) [file pone.0233960.s002.txt]

(("Preventive veterinary medicine"[Journal]) AND (("propensity score"[Title/Abstract] 
OR "inverse probability weighting"[Title/Abstract]))) 
AND ("2018/01/01"[Date - Publication] : "2018/12/31"[Date - Publication]) = 1 result 


(((("propensity score"[Title/Abstract] OR "inverse probability weighting"[Title/Abstract]))) 
AND ("2018/01/01"[Date - Publication] : "2018/12/31"[Date - Publication])) 
AND "American journal of epidemiology"[Journal]= 14 results


(("Preventive veterinary medicine"[Journal]) AND "logistic regression"[Title/Abstract]) 
AND ("2018/01/01"[Date - Publication] : "2018/12/31"[Date - Publication]) = 31 results 


((("2018/01/01"[Date - Publication] : "2018/12/31"[Date - Publication])) 
AND "American journal of epidemiology"[Journal]) AND "logistic regression"[Title/Abstract] = 18 results


("Preventive veterinary medicine"[Journal]) 
AND ("2018/01/01"[Date - Publication] : "2018/12/31"[Date - Publication]) = 268 results


(("2018/01/01"[Date - Publication] : "2018/12/31"[Date - Publication])) 
AND "American journal of epidemiology"[Journal] = 344 results 
