# Supplementary material for: Comparing the estimates of effect obtained from statistical causal inference methods: An example using bovine respiratory disease in feedlot cattle
Source: PLoS One. 2020 Jun 25;15(6):e0233960. doi: 10.1371/journal.pone.0233960 (PMC7316239; doi:10.1371/journal.pone.0233960)
Supplement: S4 File — De-identified dataset in csv format. (CSV) [file pone.0233960.s004.csv]

BRD	BVDV_induction	age	weight	mix_history	PI_group	BVDV_vacc	feedlot
yes	yes	1.3	4.81	yes, high	PI animal in cohort	no	G
no	yes	2.7	4.31	yes, high	PI animal in cohort	no	F
no	yes	2.7	3.82	yes, high	PI animal in cohort	no	F
yes	yes	1.6	4.82	yes, high	PI animal before cohort	no	B
yes	no	2.6	3.88	yes, low	no BVDV in cohort	no	D
no	no	1.6	4.30	no, low	no BVDV in cohort	no	D
no	no	1.6	4.52	no, low	no BVDV in cohort	no	D
no	no	1.6	4.34	no, low	no BVDV in cohort	no	D
yes	no	1.6	4.16	no, low	no BVDV in cohort	no	D
no	no	1.6	4.62	no, low	no BVDV in cohort	no	D
no	no	1.6	4.74	no, low	no BVDV in cohort	no	D
no	no	1.6	4.38	no, low	no BVDV in cohort	no	D
no	yes	2.8	4.10	no, high	PI animal in cohort	no	C
no	yes	2.8	4.80	no, high	PI animal in cohort	no	C
yes	yes	2.8	4.77	no, high	PI animal in cohort	no	C
no	yes	2.4	5.04	yes, low	TI but no PI in cohort	no	J
no	no	2.4	5.42	yes, low	TI but no PI in cohort	no	J
no	yes	1.3	3.52	yes, low	no BVDV in cohort	no	E
no	yes	1.1	4.32	yes, high	PI animal in cohort	yes	B
no	no	2.8	4.32	yes, high	PI animal in cohort	no	B
no	no	2.8	4.26	yes, high	PI animal in cohort	no	B
no	yes	2.1	4.99	yes, high	TI but no PI in cohort	no	F
no	yes	2.1	5.00	yes, high	TI but no PI in cohort	no	F
no	yes	2.1	4.35	yes, high	TI but no PI in cohort	no	F
yes	yes	2.3	4.16	no, high	PI animal in cohort	no	C
yes	no	2.3	4.12	no, high	PI animal in cohort	no	C
yes	yes	2.3	4.24	no, high	PI animal in cohort	no	C
yes	no	2.3	4.41	no, high	PI animal in cohort	no	C
yes	yes	2.3	4.70	no, high	PI animal in cohort	no	C
yes	yes	2.3	4.49	no, high	PI animal in cohort	no	C
yes	yes	2.3	4.75	no, high	PI animal in cohort	no	C
yes	no	2.3	4.51	no, high	PI animal in cohort	no	C
yes	yes	2.3	4.92	no, high	PI animal in cohort	no	C
yes	no	2.3	4.37	no, high	PI animal in cohort	no	C
yes	no	2.3	4.69	no, high	PI animal in cohort	no	C
yes	no	2.3	4.76	no, high	PI animal in cohort	no	C
no	no	2.3	4.80	no, high	PI animal in cohort	no	C
yes	no	2.3	4.94	no, high	PI animal in cohort	no	C
yes	yes	2.3	4.22	no, high	PI animal in cohort	no	C
yes	yes	2.3	5.02	no, high	PI animal in cohort	no	C
no	yes	1.3	4.04	yes, low	no BVDV in cohort	yes	E
yes	yes	1.6	4.40	yes, high	TI but no PI in cohort	yes	B
yes	no	2	4.67	no, high	PI animal in cohort	no	C
no	no	2.8	4.84	yes, high	PI animal in cohort	no	B
no	no	2.8	4.56	yes, high	PI animal in cohort	no	B
no	yes	1.3	4.00	yes, low	no BVDV in cohort	no	E
no	yes	1.5	3.76	yes, low	no BVDV in cohort	no	E
no	yes	1.3	3.68	yes, low	no BVDV in cohort	no	E
no	yes	1.3	3.52	yes, low	no BVDV in cohort	no	E
yes	no	2.3	4.47	no, high	PI animal in cohort	no	C
yes	yes	2.3	3.94	no, high	PI animal in cohort	no	C
yes	no	2.3	4.28	no, high	PI animal in cohort	no	C
no	yes	2.2	4.28	no, high	no BVDV in cohort	no	D
yes	yes	2	4.45	yes, high	TI but no PI in cohort	no	C
no	no	1.5	3.48	yes, low	TI but no PI in cohort	no	E
yes	no	2.2	4.12	no, high	TI but no PI in cohort	no	D
yes	no	2.2	3.82	no, high	TI but no PI in cohort	no	D
yes	yes	2.8	4.42	yes, high	PI animal in cohort	no	B
yes	no	2	4.12	no, high	TI but no PI in cohort	no	D
yes	no	2.2	4.20	no, high	TI but no PI in cohort	no	D
yes	no	2.2	4.48	no, high	TI but no PI in cohort	no	D
no	yes	1.3	4.04	yes, low	no BVDV in cohort	yes	E
no	no	1.8	4.31	yes, high	PI animal in cohort	no	C
yes	no	1.6	4.28	yes, high	PI animal in cohort	yes	C
yes	yes	2	4.98	yes, high	PI animal in cohort	yes	B
no	no	2	4.96	yes, high	PI animal in cohort	yes	B
no	yes	1.8	4.52	yes, high	PI animal in cohort	no	C
no	yes	1.8	3.98	yes, high	TI but no PI in cohort	no	D
yes	no	2.1	3.84	no, high	PI animal in cohort	no	A
yes	no	2.1	3.91	no, high	PI animal in cohort	no	A
yes	no	2.1	3.63	no, high	PI animal in cohort	no	A
no	yes	1.8	4.16	yes, high	TI but no PI in cohort	no	D
no	no	2	4.82	yes, high	PI animal in cohort	yes	B
no	yes	2	4.98	yes, high	PI animal in cohort	yes	B
no	yes	2	4.90	yes, high	PI animal in cohort	yes	B
no	yes	1.4	4.16	no, high	TI but no PI in cohort	no	D
yes	yes	1.6	4.45	yes, high	PI animal in cohort	no	G
no	no	1.5	3.66	yes, low	TI but no PI in cohort	no	E
no	yes	1.5	3.46	yes, low	TI but no PI in cohort	no	E
yes	no	2.1	3.49	no, high	PI animal in cohort	no	A
no	no	2.1	3.55	no, high	PI animal in cohort	no	A
yes	no	2.1	3.85	no, high	PI animal in cohort	no	A
yes	no	2.1	3.69	no, high	PI animal in cohort	no	A
yes	no	2.1	3.75	no, high	PI animal in cohort	no	A
yes	no	2.1	3.38	no, high	PI animal in cohort	no	A
no	no	2.1	4.01	no, high	PI animal in cohort	no	A
yes	no	2.1	3.52	no, high	PI animal in cohort	no	A
yes	no	2.1	3.83	no, high	PI animal in cohort	no	A
no	no	2.1	3.96	no, high	PI animal in cohort	no	A
no	no	2.1	4.40	no, high	PI animal in cohort	no	A
yes	no	2.1	4.04	no, high	PI animal in cohort	no	A
no	no	2.1	3.79	no, high	PI animal in cohort	no	A
yes	no	2.1	3.59	no, high	PI animal in cohort	no	A
yes	no	2.1	3.60	no, high	PI animal in cohort	no	A
yes	no	2.1	3.68	no, high	PI animal in cohort	no	A
no	yes	2.1	3.74	no, high	PI animal in cohort	no	A
yes	yes	2	4.76	yes, high	PI animal in cohort	yes	B
yes	yes	1.6	4.35	yes, high	PI animal in cohort	no	G
no	yes	1.6	4.46	yes, high	PI animal in cohort	no	G
yes	yes	1.6	4.72	yes, high	PI animal in cohort	no	G
no	yes	1.6	4.58	yes, high	PI animal in cohort	no	G
no	no	2.5	4.60	yes, high	TI but no PI in cohort	no	B
yes	yes	2	4.72	yes, high	TI but no PI in cohort	no	C
yes	yes	1.8	4.10	yes, high	TI but no PI in cohort	no	D
yes	yes	1.8	4.06	yes, high	TI but no PI in cohort	no	D
yes	yes	1.8	4.30	yes, high	TI but no PI in cohort	no	D
no	no	1.4	4.06	no, high	TI but no PI in cohort	no	D
no	no	1.4	3.98	no, high	TI but no PI in cohort	no	D
yes	no	1.4	4.12	no, high	TI but no PI in cohort	no	D
no	no	1.4	4.24	no, high	TI but no PI in cohort	no	D
no	no	1.4	3.80	no, high	TI but no PI in cohort	no	D
no	no	1.4	3.78	no, high	TI but no PI in cohort	no	D
no	no	1.4	3.80	no, high	TI but no PI in cohort	no	D
yes	yes	1.4	3.96	no, high	TI but no PI in cohort	no	D
no	yes	1.4	4.10	no, high	TI but no PI in cohort	no	D
yes	yes	1.4	4.12	no, high	TI but no PI in cohort	no	D
no	no	1.4	4.10	no, high	TI but no PI in cohort	no	D
yes	yes	1.9	4.70	yes, high	TI but no PI in cohort	no	C
yes	yes	1.6	4.66	yes, high	PI animal in cohort	no	G
no	yes	1.9	4.68	yes, high	PI animal before cohort	no	B
yes	yes	1.9	4.88	yes, high	PI animal before cohort	no	B
no	yes	1.9	4.94	yes, high	PI animal before cohort	no	B
yes	yes	1.9	4.92	yes, high	PI animal before cohort	no	B
yes	yes	1.9	4.38	yes, high	PI animal before cohort	no	B
yes	no	1.4	4.50	no, high	TI but no PI in cohort	no	D
no	yes	1.8	4.34	no, high	PI animal before cohort	no	B
no	yes	1.8	4.76	no, high	PI animal before cohort	no	B
no	no	1.5	3.40	yes, low	TI but no PI in cohort	no	E
no	no	1.8	4.44	no, high	PI animal before cohort	no	B
no	no	1.4	3.80	no, high	TI but no PI in cohort	no	D
yes	no	1.4	4.42	no, high	TI but no PI in cohort	no	D
yes	no	1.4	4.20	no, high	TI but no PI in cohort	no	D
yes	yes	1.7	4.16	yes, high	TI but no PI in cohort	no	C
no	yes	1.5	4.06	yes, low	no BVDV in cohort	no	E
no	yes	1.3	3.62	yes, low	no BVDV in cohort	no	E
yes	no	2.2	4.48	no, high	TI but no PI in cohort	no	D
yes	yes	2.2	3.60	no, high	TI but no PI in cohort	no	D
no	no	2.2	4.10	no, high	TI but no PI in cohort	no	D
yes	no	2.2	4.12	no, high	TI but no PI in cohort	no	D
yes	yes	2.2	3.88	no, high	TI but no PI in cohort	no	D
yes	yes	2.2	4.82	no, high	TI but no PI in cohort	no	D
yes	yes	2.2	4.42	no, high	TI but no PI in cohort	no	D
yes	yes	2.2	4.06	no, high	TI but no PI in cohort	no	D
yes	no	2.2	4.46	no, high	TI but no PI in cohort	no	D
yes	no	1.5	5.27	no, high	PI animal in cohort	no	G
yes	yes	1.5	5.09	no, high	PI animal in cohort	no	G
yes	no	1.5	5.24	no, high	PI animal in cohort	no	G
yes	yes	1.3	3.84	no, high	PI animal in cohort	no	B
yes	yes	1.3	3.80	no, high	PI animal in cohort	no	B
no	yes	1.3	3.82	no, high	PI animal in cohort	no	B
yes	yes	1.3	3.80	no, high	PI animal in cohort	no	B
yes	yes	1.3	4.04	no, high	PI animal in cohort	no	B
yes	yes	1.3	3.86	no, high	PI animal in cohort	no	B
no	yes	1.3	4.22	yes, low	no BVDV in cohort	no	E
no	yes	1.3	3.58	yes, low	no BVDV in cohort	no	E
no	no	2	4.77	yes, high	no BVDV in cohort	no	F
yes	yes	1.1	4.34	yes, high	PI animal in cohort	yes	B
yes	no	2	4.39	no, high	PI animal in cohort	no	C
yes	no	2	4.51	no, high	PI animal in cohort	no	C
yes	yes	2	3.94	no, high	PI animal in cohort	no	C
yes	no	2	4.27	no, high	PI animal in cohort	no	C
yes	no	2	4.58	no, high	PI animal in cohort	no	C
no	yes	2.7	3.90	yes, high	PI animal in cohort	no	F
yes	yes	2	4.38	yes, high	TI but no PI in cohort	no	C
yes	yes	1.6	4.20	yes, high	PI animal in cohort	no	G
yes	yes	1.6	4.37	yes, high	PI animal in cohort	no	G
yes	yes	1.6	4.76	yes, high	PI animal in cohort	no	G
yes	yes	1.6	3.90	yes, high	PI animal in cohort	no	G
no	yes	2.7	4.59	yes, high	TI but no PI in cohort	no	F
yes	yes	2.1	4.24	no, high	TI but no PI in cohort	no	G
yes	yes	2.1	4.30	no, high	TI but no PI in cohort	no	G
yes	yes	2.1	4.47	no, high	TI but no PI in cohort	no	G
yes	yes	2.1	4.26	no, high	TI but no PI in cohort	no	G
yes	yes	2.1	4.07	no, high	TI but no PI in cohort	no	G
no	yes	2.1	4.59	no, high	TI but no PI in cohort	no	G
yes	yes	2.1	4.27	no, high	TI but no PI in cohort	no	G
no	yes	2.1	4.41	no, high	TI but no PI in cohort	no	G
yes	yes	2.1	4.22	no, high	TI but no PI in cohort	no	G
yes	yes	2.1	4.43	no, high	TI but no PI in cohort	no	G
yes	yes	2.1	4.24	no, high	TI but no PI in cohort	no	G
yes	yes	2.1	4.28	no, high	TI but no PI in cohort	no	G
no	no	2.1	4.87	yes, low	TI but no PI in cohort	no	F
yes	yes	1.6	4.22	yes, high	PI animal in cohort	no	G
yes	yes	1.6	4.67	yes, high	PI animal in cohort	no	G
yes	yes	1.6	4.06	yes, high	PI animal in cohort	no	G
yes	yes	1.1	4.38	yes, high	PI animal in cohort	yes	B
no	yes	1.1	4.60	yes, high	PI animal in cohort	yes	B
yes	yes	1.9	4.56	yes, high	TI but no PI in cohort	no	C
no	yes	2	4.51	yes, high	TI but no PI in cohort	no	C
yes	yes	2.2	4.48	no, high	no BVDV in cohort	no	D
no	yes	2.2	4.00	no, high	no BVDV in cohort	no	D
yes	yes	2.2	4.82	no, high	no BVDV in cohort	no	D
yes	no	2.2	4.04	no, high	no BVDV in cohort	no	D
yes	yes	2.2	4.82	no, high	no BVDV in cohort	no	D
yes	no	2.2	4.04	no, high	no BVDV in cohort	no	D
yes	no	2.2	4.56	no, high	no BVDV in cohort	no	D
yes	yes	2.2	4.14	no, high	no BVDV in cohort	no	D
no	yes	2.2	4.90	no, high	no BVDV in cohort	no	D
no	yes	2.2	5.16	no, high	no BVDV in cohort	no	D
yes	no	2.2	4.24	no, high	no BVDV in cohort	no	D
yes	yes	1.6	4.25	yes, high	PI animal in cohort	no	G
yes	no	1.4	3.86	no, high	PI animal in cohort	no	C
no	yes	1.4	4.38	no, high	PI animal in cohort	no	C
no	no	2.1	4.67	yes, low	TI but no PI in cohort	no	F
no	yes	2.1	4.43	yes, low	TI but no PI in cohort	no	F
yes	yes	2.3	4.68	yes, high	PI animal in cohort	no	C
no	yes	2.3	4.12	yes, low	no BVDV in cohort	no	B
no	no	1.6	4.88	no, high	TI but no PI in cohort	no	G
yes	no	1.6	4.65	no, high	TI but no PI in cohort	no	G
yes	yes	1.8	4.26	no, high	TI but no PI in cohort	no	G
yes	yes	1.8	4.48	no, high	TI but no PI in cohort	no	G
yes	yes	2.7	4.02	yes, high	TI but no PI in cohort	no	F
yes	yes	2	4.44	yes, high	TI but no PI in cohort	no	C
no	yes	2.7	3.84	yes, high	PI animal in cohort	no	F
no	yes	1.5	3.72	yes, low	no BVDV in cohort	no	E
yes	yes	1.6	4.42	yes, high	PI animal in cohort	no	G
no	yes	1.7	4.96	yes, low	PI animal in cohort	no	J
yes	yes	1.1	4.44	yes, high	PI animal in cohort	yes	B
no	yes	1.5	3.82	yes, low	no BVDV in cohort	no	E
no	yes	1.3	4.01	no, high	PI animal in cohort	no	C
yes	yes	1.3	3.84	no, high	PI animal in cohort	no	C
no	yes	2.7	4.23	yes, high	PI animal in cohort	no	F
no	yes	2.7	4.65	yes, high	PI animal in cohort	no	F
no	yes	2.7	3.87	yes, high	PI animal in cohort	no	F
no	yes	1.3	4.27	no, high	PI animal in cohort	no	C
no	yes	1.3	4.27	no, high	PI animal in cohort	no	C
no	yes	1.8	4.58	yes, high	PI animal before cohort	no	J
yes	no	1.6	4.67	yes, high	no BVDV in cohort	no	G
yes	yes	1.9	4.63	no, high	PI animal in cohort	no	G
yes	yes	1.9	4.91	no, high	PI animal in cohort	no	G
yes	yes	1.9	4.84	no, high	PI animal in cohort	no	G
yes	yes	1.9	4.62	no, high	PI animal in cohort	no	G
yes	yes	1.9	4.80	no, high	PI animal in cohort	no	G
yes	yes	1.9	4.94	no, high	PI animal in cohort	no	G
yes	yes	1.9	4.87	no, high	PI animal in cohort	no	G
yes	yes	1.9	4.80	no, high	PI animal in cohort	no	G
yes	yes	1.9	4.64	no, high	PI animal in cohort	no	G
yes	yes	1.9	4.62	no, high	PI animal in cohort	no	G
no	yes	3.1	4.12	no, high	PI animal in cohort	no	C
no	yes	3.1	4.09	no, high	PI animal in cohort	no	C
yes	no	3.1	4.34	no, high	PI animal in cohort	no	C
yes	yes	1.7	4.67	yes, high	TI but no PI in cohort	no	C
yes	no	3.1	4.23	no, high	PI animal in cohort	no	C
yes	yes	1.8	4.00	no, high	TI but no PI in cohort	no	G
yes	yes	1.8	3.98	no, high	TI but no PI in cohort	no	G
yes	yes	1.8	4.00	no, high	TI but no PI in cohort	no	G
yes	yes	1.8	3.81	no, high	TI but no PI in cohort	no	G
yes	yes	1.8	3.96	no, high	TI but no PI in cohort	no	G
yes	yes	1.8	4.66	no, high	TI but no PI in cohort	no	G
yes	yes	1.8	3.81	no, high	TI but no PI in cohort	no	G
no	yes	1.8	3.83	no, high	TI but no PI in cohort	no	G
no	no	2.1	4.90	no, high	TI but no PI in cohort	no	C
no	no	2.1	4.93	no, high	TI but no PI in cohort	no	C
yes	no	2.1	4.78	no, high	TI but no PI in cohort	no	C
yes	no	2.1	4.97	no, high	TI but no PI in cohort	no	C
yes	no	2.1	4.70	no, high	TI but no PI in cohort	no	C
yes	no	2.1	4.97	no, high	TI but no PI in cohort	no	C
no	yes	3.1	4.33	no, high	PI animal in cohort	no	C
yes	yes	3.1	4.58	no, high	PI animal in cohort	no	C
no	yes	1.4	3.87	no, high	PI animal in cohort	no	C
no	yes	1.4	3.80	no, high	PI animal in cohort	no	C
no	no	1.4	4.00	no, high	PI animal in cohort	no	C
no	yes	1.4	4.44	no, high	PI animal in cohort	no	C
no	no	1.4	4.12	no, high	PI animal in cohort	no	C
yes	yes	1.4	4.00	no, high	PI animal in cohort	no	C
no	yes	1.5	4.30	yes, high	PI animal in cohort	no	B
no	yes	2	4.52	yes, high	PI animal before cohort	yes	J
no	no	2.8	5.32	no, high	PI animal in cohort	no	B
no	no	2.8	5.48	no, high	PI animal in cohort	no	B
no	yes	2.8	5.48	no, high	PI animal in cohort	no	B
yes	yes	1.7	4.70	yes, high	PI animal in cohort	yes	C
no	yes	1.8	4.66	yes, high	TI but no PI in cohort	no	D
yes	yes	1.9	4.23	yes, high	TI but no PI in cohort	no	C
yes	yes	2	4.45	yes, high	TI but no PI in cohort	no	C
yes	yes	1.9	4.73	yes, high	TI but no PI in cohort	no	C
yes	no	1.9	4.89	yes, high	TI but no PI in cohort	no	A
no	yes	1.3	3.80	yes, low	no BVDV in cohort	no	E
yes	yes	1.6	3.96	yes, high	no BVDV in cohort	no	G
yes	no	1.6	4.46	yes, high	no BVDV in cohort	no	G
yes	no	1.9	4.00	yes, high	TI but no PI in cohort	no	A
yes	no	1.9	4.02	yes, high	TI but no PI in cohort	no	A
yes	no	1.9	3.95	yes, high	TI but no PI in cohort	no	A
no	no	1.7	3.80	no, low	no BVDV in cohort	no	D
no	no	2.9	4.47	yes, high	TI but no PI in cohort	no	C
no	yes	2.5	4.46	yes, high	PI animal in cohort	yes	D
yes	yes	2	4.77	no, high	PI animal in cohort	no	G
yes	yes	2.1	3.58	yes, low	PI animal in cohort	no	D
yes	yes	1.8	3.90	yes, high	TI but no PI in cohort	no	D
yes	yes	1.6	4.25	no, high	PI animal in cohort	no	G
yes	yes	1.6	4.15	no, high	PI animal in cohort	no	G
yes	yes	1.6	4.13	no, high	PI animal in cohort	no	G
yes	yes	1.6	4.48	no, high	PI animal in cohort	no	G
yes	yes	1.6	4.68	no, high	PI animal in cohort	no	G
no	yes	1.6	4.49	no, high	PI animal in cohort	no	G
yes	yes	1.6	4.80	no, high	PI animal in cohort	no	G
no	yes	1.9	4.60	no, high	PI animal in cohort	no	B
no	yes	1.9	4.50	no, high	PI animal in cohort	no	B
yes	no	1.9	4.88	no, high	TI but no PI in cohort	yes	G
no	yes	1.9	4.61	no, high	TI but no PI in cohort	yes	G
yes	no	1.9	4.91	no, high	TI but no PI in cohort	yes	G
no	yes	1.7	4.03	yes, high	TI but no PI in cohort	yes	C
yes	yes	1.9	4.65	no, high	TI but no PI in cohort	yes	G
no	yes	2.1	4.60	yes, low	PI animal in cohort	no	D
no	yes	2.1	3.94	yes, low	PI animal in cohort	no	D
yes	yes	2.1	3.98	yes, low	PI animal in cohort	no	D
no	yes	2.1	3.74	yes, low	PI animal in cohort	no	D
no	yes	2.1	3.86	yes, low	PI animal in cohort	no	D
yes	yes	1.6	3.98	yes, high	PI animal in cohort	no	G
yes	yes	1.6	4.20	yes, high	PI animal in cohort	no	G
yes	no	1.6	4.32	yes, high	PI animal in cohort	no	G
yes	yes	1.6	3.80	no, high	PI animal in cohort	no	G
no	yes	1.3	3.60	yes, low	no BVDV in cohort	no	E
yes	yes	2.1	4.18	yes, low	PI animal in cohort	no	D
no	yes	1.3	3.52	yes, low	no BVDV in cohort	no	E
yes	yes	1.6	4.32	yes, high	PI animal in cohort	no	G
yes	yes	2.8	4.64	yes, high	PI animal in cohort	no	B
no	yes	2.8	4.66	yes, high	PI animal in cohort	no	B
no	yes	1.9	4.84	no, high	PI animal in cohort	no	B
yes	no	2.5	4.44	yes, high	PI animal in cohort	yes	D
yes	yes	2.5	3.98	no, high	PI animal in cohort	yes	D
yes	yes	1.9	4.58	yes, high	PI animal before cohort	no	C
yes	yes	1.6	4.22	no, high	PI animal in cohort	no	G
yes	yes	1.6	4.33	no, high	PI animal in cohort	no	G
yes	yes	1.6	4.34	no, high	PI animal in cohort	no	G
yes	yes	1.6	3.81	no, high	PI animal in cohort	no	G
yes	yes	1.6	4.16	no, high	PI animal in cohort	no	G
yes	yes	1.6	4.17	no, high	PI animal in cohort	no	G
yes	yes	1.6	4.11	no, high	PI animal in cohort	no	G
yes	yes	1.6	3.91	no, high	PI animal in cohort	no	G
yes	yes	1.6	4.47	no, high	PI animal in cohort	no	G
yes	yes	1.6	4.00	no, high	PI animal in cohort	no	G
yes	yes	1.6	4.19	no, high	PI animal in cohort	no	G
yes	yes	1.6	4.00	no, high	PI animal in cohort	no	G
yes	yes	1.6	4.17	no, high	PI animal in cohort	no	G
no	yes	1.6	3.80	no, high	PI animal in cohort	no	G
yes	yes	1.6	4.01	no, high	PI animal in cohort	no	G
yes	yes	1.6	4.43	no, high	PI animal in cohort	no	G
yes	yes	1.6	4.15	no, high	PI animal in cohort	no	G
yes	yes	1.6	3.93	no, high	PI animal in cohort	no	G
yes	no	1.7	4.61	yes, high	TI but no PI in cohort	no	C
yes	no	1.7	4.05	yes, high	TI but no PI in cohort	no	C
yes	yes	1.7	4.58	yes, high	TI but no PI in cohort	no	C
no	yes	2.1	4.58	yes, high	TI but no PI in cohort	no	E
no	yes	1.6	4.33	yes, high	PI animal in cohort	no	G
yes	yes	2.3	4.88	yes, low	no BVDV in cohort	no	D
yes	yes	1.9	4.66	yes, high	TI but no PI in cohort	no	A
no	yes	0.9	4.56	yes, high	TI but no PI in cohort	no	B
yes	yes	1.7	4.56	yes, high	PI animal in cohort	yes	C
no	yes	1.6	4.82	yes, high	PI animal before cohort	no	B
no	yes	1.6	4.74	yes, high	PI animal before cohort	no	B
no	yes	1.6	4.68	yes, high	PI animal before cohort	no	B
no	yes	1.6	4.60	yes, high	PI animal before cohort	no	B
no	yes	1.6	4.90	yes, high	PI animal before cohort	no	B
no	yes	1.6	4.56	yes, high	PI animal before cohort	no	B
no	yes	1.6	4.72	yes, high	PI animal before cohort	no	B
no	yes	1.6	4.48	yes, high	PI animal before cohort	no	B
no	yes	1.6	4.12	yes, high	PI animal before cohort	no	B
no	yes	1.6	4.82	yes, high	PI animal before cohort	no	B
yes	yes	1.7	4.77	yes, high	PI animal in cohort	yes	C
yes	yes	1.7	4.62	yes, high	PI animal in cohort	yes	C
yes	yes	1.7	4.68	yes, high	PI animal in cohort	yes	C
no	yes	1.7	4.67	yes, high	PI animal in cohort	yes	C
yes	yes	2	4.72	no, high	TI but no PI in cohort	no	D
yes	yes	2	4.46	no, high	TI but no PI in cohort	no	D
no	yes	2	4.86	no, high	TI but no PI in cohort	no	D
yes	no	2	4.62	no, high	TI but no PI in cohort	no	D
no	yes	2	4.06	no, high	TI but no PI in cohort	no	D
yes	yes	2	4.28	no, high	TI but no PI in cohort	no	D
yes	no	2	4.68	no, high	TI but no PI in cohort	no	D
yes	yes	1.9	4.30	yes, high	TI but no PI in cohort	no	C
no	yes	2.4	4.86	yes, high	PI animal in cohort	no	J
no	yes	2.4	5.16	yes, high	PI animal in cohort	no	J
no	yes	1.3	3.80	yes, low	no BVDV in cohort	no	E
yes	no	2.4	4.68	yes, high	PI animal in cohort	no	J
yes	no	2.4	4.26	yes, high	PI animal in cohort	no	J
yes	no	2.4	4.48	yes, high	PI animal in cohort	no	J
yes	yes	2.4	4.96	yes, high	PI animal in cohort	no	J
no	no	2.4	4.60	yes, high	PI animal in cohort	no	J
no	yes	1.5	4.24	yes, high	PI animal in cohort	no	B
no	yes	1.5	4.50	yes, high	PI animal in cohort	no	B
yes	yes	1.5	4.30	yes, high	PI animal in cohort	no	B
no	yes	1.8	4.46	yes, high	PI animal in cohort	no	C
yes	yes	1.9	4.46	yes, high	PI animal in cohort	no	C
no	yes	1.9	4.88	no, high	TI but no PI in cohort	no	D
no	yes	1.9	4.58	no, high	TI but no PI in cohort	no	D
no	yes	1.9	4.58	no, high	TI but no PI in cohort	no	D
no	yes	1.9	4.90	no, high	TI but no PI in cohort	no	D
no	yes	1.9	4.80	no, high	TI but no PI in cohort	no	D
no	yes	1.9	4.82	no, high	TI but no PI in cohort	no	D
no	yes	1.8	4.22	yes, high	TI but no PI in cohort	no	D
yes	yes	1.6	4.37	yes, high	PI animal in cohort	no	G
no	yes	1.6	4.16	yes, high	PI animal in cohort	no	G
no	yes	1.6	4.82	yes, high	PI animal before cohort	no	B
no	yes	0.9	4.48	yes, high	TI but no PI in cohort	no	B
no	yes	1.7	4.42	yes, low	PI animal in cohort	no	J
no	yes	2.8	4.34	yes, high	PI animal in cohort	no	B
yes	yes	1.9	4.40	no, high	PI animal in cohort	no	B
yes	yes	1.9	4.24	no, high	PI animal in cohort	no	B
yes	yes	1.8	4.06	yes, high	TI but no PI in cohort	no	D
yes	yes	0.9	4.54	yes, high	TI but no PI in cohort	no	B
yes	yes	1.8	4.28	no, high	TI but no PI in cohort	no	D
yes	yes	1.6	4.68	yes, high	PI animal in cohort	no	G
no	yes	0.9	4.50	yes, high	TI but no PI in cohort	no	B
no	yes	1.6	4.76	yes, high	PI animal before cohort	no	B
yes	yes	1.6	3.82	yes, high	TI but no PI in cohort	yes	B
no	no	1.6	4.76	no, high	PI animal in cohort	no	G
yes	yes	1.9	4.82	no, high	PI animal before cohort	no	J
yes	yes	1.9	4.60	no, high	PI animal before cohort	no	J
yes	yes	1.9	4.24	no, high	PI animal before cohort	no	J
yes	yes	1.9	4.48	no, high	PI animal before cohort	no	J
no	yes	1.8	4.47	yes, high	PI animal in cohort	yes	C
yes	yes	2.9	4.46	yes, high	TI but no PI in cohort	yes	C
yes	yes	1.6	4.36	yes, high	PI animal before cohort	no	B
yes	yes	2.9	4.81	yes, high	TI but no PI in cohort	yes	C
no	yes	1.8	4.70	yes, high	PI animal in cohort	yes	C
no	yes	2.9	4.89	yes, high	TI but no PI in cohort	yes	C
yes	yes	1.8	4.56	yes, high	PI animal in cohort	yes	C
yes	yes	1.8	4.54	yes, high	PI animal in cohort	yes	C
no	yes	1.8	4.99	yes, high	PI animal in cohort	yes	C
no	yes	1.4	4.96	yes, high	PI animal in cohort	no	C
yes	no	2.3	4.63	yes, high	PI animal in cohort	no	C
no	no	1.9	4.64	no, high	TI but no PI in cohort	no	C
yes	no	1.9	4.03	no, high	TI but no PI in cohort	no	C
yes	no	1.9	4.33	no, high	TI but no PI in cohort	no	C
yes	no	1.9	4.25	no, high	TI but no PI in cohort	no	C
yes	yes	1.8	4.72	no, high	TI but no PI in cohort	no	E
no	no	1.8	4.44	no, high	TI but no PI in cohort	no	E
yes	no	1.8	4.46	no, high	TI but no PI in cohort	no	E
no	no	1.8	4.38	no, high	TI but no PI in cohort	no	E
yes	no	1.8	4.62	no, high	TI but no PI in cohort	no	E
no	no	1.8	4.80	no, high	TI but no PI in cohort	no	E
no	no	1.8	4.94	no, high	TI but no PI in cohort	no	E
no	no	1.8	4.90	no, high	TI but no PI in cohort	no	E
no	yes	0.9	4.60	yes, high	TI but no PI in cohort	no	B
yes	yes	1.9	4.96	no, high	PI animal before cohort	no	J
yes	yes	1.9	4.74	no, high	PI animal before cohort	no	J
yes	yes	1.9	4.78	no, high	PI animal before cohort	no	J
yes	yes	1.9	4.06	no, high	PI animal before cohort	no	J
yes	yes	1.9	4.42	no, high	PI animal before cohort	no	J
yes	yes	1.9	4.86	no, high	PI animal before cohort	no	J
yes	yes	1.9	4.90	no, high	PI animal before cohort	no	J
yes	yes	1.9	4.76	no, high	PI animal before cohort	no	J
yes	yes	1.9	4.46	no, high	PI animal before cohort	no	J
yes	yes	1.9	4.64	no, high	PI animal before cohort	no	J
no	yes	2.7	4.48	yes, high	TI but no PI in cohort	no	F
yes	no	1.6	4.55	yes, high	no BVDV in cohort	no	G
yes	no	1.6	4.37	yes, high	no BVDV in cohort	no	G
yes	no	1.6	4.19	yes, high	no BVDV in cohort	no	G
yes	no	1.6	4.31	yes, high	no BVDV in cohort	no	G
yes	no	1.6	4.40	yes, high	no BVDV in cohort	no	G
yes	yes	1.7	4.63	yes, high	PI animal in cohort	yes	C
yes	no	1.5	4.24	no, high	PI animal in cohort	no	G
yes	yes	1.9	4.48	yes, high	PI animal before cohort	no	C
yes	yes	1.7	4.57	yes, high	PI animal in cohort	yes	C
yes	yes	1.6	4.58	yes, high	PI animal before cohort	no	B
no	yes	1.6	4.44	yes, high	PI animal before cohort	no	B
no	yes	1.7	4.46	yes, high	TI but no PI in cohort	yes	C
no	yes	1.5	3.88	yes, low	no BVDV in cohort	no	E
no	yes	2.3	4.74	yes, high	PI animal in cohort	no	C
no	yes	1.6	4.52	yes, high	TI but no PI in cohort	no	G
no	yes	2.1	4.48	yes, high	TI but no PI in cohort	no	E
no	yes	2.4	4.59	no, high	PI animal in cohort	no	C
yes	no	1.7	4.73	yes, high	PI animal in cohort	yes	C
yes	no	1.9	4.52	yes, high	TI but no PI in cohort	no	C
no	yes	1.7	4.84	yes, high	TI but no PI in cohort	yes	C
yes	yes	2.7	4.60	no, high	TI but no PI in cohort	no	D
no	yes	2	4.84	yes, high	PI animal in cohort	yes	B
yes	yes	2.1	4.06	yes, low	PI animal in cohort	no	D
yes	yes	2.1	4.02	yes, low	PI animal in cohort	no	D
no	yes	2.4	4.34	no, high	PI animal in cohort	no	C
yes	yes	2.4	4.36	no, high	PI animal in cohort	no	C
yes	yes	2.4	4.29	no, high	PI animal in cohort	no	C
yes	yes	2.4	4.44	no, high	PI animal in cohort	no	C
yes	yes	2.4	4.42	no, high	PI animal in cohort	no	C
yes	no	2.4	4.07	no, high	PI animal in cohort	no	C
yes	yes	2.4	4.36	no, high	PI animal in cohort	no	C
yes	yes	1.1	4.24	yes, high	PI animal in cohort	yes	B
yes	no	2	4.21	no, high	PI animal in cohort	no	G
yes	yes	2	3.84	no, high	PI animal in cohort	no	G
yes	yes	2	4.09	no, high	PI animal in cohort	no	G
yes	no	2	4.28	no, high	PI animal in cohort	no	G
yes	no	2	4.04	no, high	PI animal in cohort	no	G
yes	no	2	4.35	no, high	PI animal in cohort	no	G
yes	no	2	4.11	no, high	PI animal in cohort	no	G
yes	no	2	4.35	no, high	PI animal in cohort	no	G
yes	no	2	4.12	no, high	PI animal in cohort	no	G
yes	no	2	3.96	no, high	PI animal in cohort	no	G
yes	yes	2	4.35	no, high	PI animal in cohort	no	G
no	yes	2.1	3.96	yes, low	PI animal in cohort	no	D
no	no	1.9	4.51	yes, high	PI animal in cohort	no	F
yes	yes	1.1	4.40	yes, high	PI animal in cohort	yes	B
no	yes	1.1	4.00	no, high	PI animal in cohort	no	C
yes	yes	1.9	4.73	yes, high	TI but no PI in cohort	no	A
yes	yes	1.9	5.02	yes, high	TI but no PI in cohort	no	A
yes	yes	1.9	5.28	yes, high	TI but no PI in cohort	no	A
yes	yes	1.9	4.24	yes, high	TI but no PI in cohort	no	A
no	yes	1.1	4.43	no, high	PI animal in cohort	no	C
no	yes	2.4	3.80	no, high	PI animal in cohort	no	C
no	yes	2.4	4.53	no, high	PI animal in cohort	no	C
no	yes	1.9	4.17	yes, high	PI animal in cohort	no	C
no	yes	2.4	4.20	no, high	PI animal in cohort	no	C
no	no	1.6	4.62	no, high	TI but no PI in cohort	no	D
yes	no	2.4	4.44	yes, high	PI animal in cohort	no	J
no	yes	2.4	4.80	yes, high	PI animal in cohort	no	J
yes	no	2.4	4.50	yes, high	PI animal in cohort	no	J
no	yes	1.8	3.86	yes, high	PI animal before cohort	no	J
no	no	1.5	3.52	yes, low	TI but no PI in cohort	no	E
no	yes	1.7	4.78	yes, low	PI animal in cohort	no	J
no	yes	1.8	4.08	yes, high	PI animal before cohort	no	J
no	yes	1.7	4.38	yes, high	TI but no PI in cohort	yes	C
no	yes	2.5	3.96	yes, high	PI animal in cohort	yes	D
no	yes	1.7	4.12	yes, high	TI but no PI in cohort	yes	C
no	yes	2.3	4.82	yes, low	no BVDV in cohort	yes	E
yes	yes	2.3	4.66	yes, low	no BVDV in cohort	no	D
no	yes	2.3	4.64	yes, low	no BVDV in cohort	no	D
no	yes	2.7	4.09	yes, high	TI but no PI in cohort	no	F
no	yes	1.7	4.75	yes, high	PI animal in cohort	yes	C
yes	yes	1.3	4.14	yes, low	no BVDV in cohort	yes	E
no	yes	1.9	4.17	yes, high	TI but no PI in cohort	no	F
yes	no	1.8	4.44	no, high	TI but no PI in cohort	no	D
yes	yes	1.8	4.46	no, high	TI but no PI in cohort	no	D
yes	no	1.8	4.60	no, high	TI but no PI in cohort	no	D
no	yes	1.8	4.56	no, high	TI but no PI in cohort	no	D
yes	yes	1.8	4.16	no, high	TI but no PI in cohort	no	D
yes	yes	1.8	4.62	no, high	TI but no PI in cohort	no	D
yes	yes	1.8	4.64	no, high	TI but no PI in cohort	no	D
no	yes	1.8	4.84	no, high	TI but no PI in cohort	no	D
yes	yes	1.8	4.76	no, high	TI but no PI in cohort	no	D
no	yes	1.8	4.46	no, high	TI but no PI in cohort	no	D
yes	yes	1.8	4.66	no, high	TI but no PI in cohort	no	D
yes	yes	1.8	4.78	no, high	TI but no PI in cohort	no	D
yes	yes	1.8	4.60	no, high	TI but no PI in cohort	no	D
yes	yes	1.8	4.38	no, high	TI but no PI in cohort	no	D
yes	no	2.2	3.80	no, high	PI animal before cohort	no	G
yes	yes	2.2	3.80	no, high	PI animal before cohort	no	G
no	yes	1.9	4.96	yes, high	PI animal before cohort	no	B
no	yes	1.6	4.60	yes, high	PI animal in cohort	no	G
yes	yes	1.6	4.76	yes, high	PI animal in cohort	no	G
yes	yes	1.5	4.05	no, high	PI animal in cohort	no	G
yes	yes	1.5	3.94	no, high	PI animal in cohort	no	G
no	yes	1.5	4.16	no, high	PI animal in cohort	no	G
yes	yes	1.5	4.03	no, high	PI animal in cohort	no	G
yes	no	1.5	4.02	no, high	PI animal in cohort	no	G
yes	yes	1.5	4.17	no, high	PI animal in cohort	no	G
yes	yes	1.5	4.06	no, high	PI animal in cohort	no	G
yes	yes	1.5	4.53	no, high	PI animal in cohort	no	G
yes	yes	1.5	4.27	no, high	PI animal in cohort	no	G
yes	yes	1.5	3.94	no, high	PI animal in cohort	no	G
yes	yes	1.5	4.03	no, high	PI animal in cohort	no	G
yes	yes	1.5	4.00	no, high	PI animal in cohort	no	G
no	yes	1.5	4.08	no, high	PI animal in cohort	no	G
yes	yes	1.5	4.04	no, high	PI animal in cohort	no	G
yes	yes	1.5	4.13	no, high	PI animal in cohort	no	G
yes	yes	1.5	4.09	no, high	PI animal in cohort	no	G
yes	yes	1.5	4.21	no, high	PI animal in cohort	no	G
yes	no	1.5	4.18	no, high	PI animal in cohort	no	G
yes	yes	1.5	4.02	no, high	PI animal in cohort	no	G
yes	yes	1.5	4.02	no, high	PI animal in cohort	no	G
yes	no	1.5	4.26	no, high	PI animal in cohort	no	G
yes	yes	1.5	3.92	no, high	PI animal in cohort	no	G
yes	no	1.5	4.34	no, high	PI animal in cohort	no	G
no	yes	1.5	3.94	no, high	PI animal in cohort	no	G
no	no	1.5	4.00	no, high	PI animal in cohort	no	G
no	yes	1.5	4.37	no, high	PI animal in cohort	no	G
yes	yes	1.5	4.05	no, high	PI animal in cohort	no	G
yes	no	1.5	4.24	no, high	PI animal in cohort	no	G
yes	yes	1.5	4.22	no, high	PI animal in cohort	no	G
yes	yes	1.5	4.02	no, high	PI animal in cohort	no	G
yes	yes	1.5	4.03	no, high	PI animal in cohort	no	G
no	yes	1.5	4.06	no, high	PI animal in cohort	no	G
yes	no	1.7	4.70	yes, high	PI animal in cohort	yes	C
no	yes	2.1	4.76	yes, low	no BVDV in cohort	no	I
no	yes	2.1	4.92	yes, low	no BVDV in cohort	no	I
yes	yes	1.6	4.72	yes, high	PI animal in cohort	no	G
yes	no	1.6	4.61	yes, high	PI animal in cohort	no	G
yes	no	1.6	4.57	yes, high	PI animal in cohort	no	G
no	yes	1.8	4.71	no, high	TI but no PI in cohort	no	C
yes	yes	1.8	4.79	no, high	TI but no PI in cohort	no	C
yes	no	1.8	4.37	no, high	TI but no PI in cohort	no	C
yes	yes	1.8	4.74	no, high	TI but no PI in cohort	no	C
yes	no	2	4.32	no, high	PI animal in cohort	no	G
yes	no	2	4.27	no, high	PI animal in cohort	no	G
yes	no	2	3.80	no, high	PI animal in cohort	no	G
yes	no	2	4.12	no, high	PI animal in cohort	no	G
yes	no	2	4.26	no, high	PI animal in cohort	no	G
yes	no	2	4.20	no, high	PI animal in cohort	no	G
yes	no	2	4.02	no, high	PI animal in cohort	no	G
yes	yes	2	4.38	no, high	PI animal in cohort	no	G
yes	no	2	4.24	no, high	PI animal in cohort	no	G
yes	no	2	4.32	no, high	PI animal in cohort	no	G
no	yes	1.7	4.53	yes, high	PI animal in cohort	yes	C
yes	yes	2.4	4.32	yes, high	PI animal before cohort	no	B
no	yes	1.7	4.90	yes, low	PI animal in cohort	no	J
yes	no	2.3	4.95	yes, high	PI animal in cohort	no	C
no	no	2.3	4.71	yes, high	PI animal in cohort	no	C
yes	no	2.3	4.66	yes, high	PI animal in cohort	no	C
no	no	2.3	4.55	yes, high	PI animal in cohort	no	C
no	yes	2.4	4.98	yes, low	TI but no PI in cohort	no	J
no	yes	2.4	5.34	yes, low	TI but no PI in cohort	no	J
no	yes	1.5	3.96	no, high	PI animal in cohort	no	G
yes	no	1.4	4.30	yes, high	PI animal in cohort	no	C
yes	yes	1.9	4.51	yes, high	TI but no PI in cohort	no	C
no	yes	2.5	4.72	yes, high	PI animal in cohort	yes	D
no	yes	1.5	3.72	yes, low	TI but no PI in cohort	no	E
no	no	1.5	3.56	yes, low	TI but no PI in cohort	no	E
yes	no	1.8	3.50	no, high	TI but no PI in cohort	no	D
no	yes	1.5	3.83	no, high	PI animal in cohort	no	G
yes	yes	1.5	4.09	no, high	PI animal in cohort	no	G
yes	yes	1.5	4.02	no, high	PI animal in cohort	no	G
no	yes	1.5	4.14	no, high	PI animal in cohort	no	G
yes	yes	1.5	4.18	no, high	PI animal in cohort	no	G
yes	yes	1.5	4.16	no, high	PI animal in cohort	no	G
no	yes	1.5	4.12	no, high	PI animal in cohort	no	G
yes	yes	1.5	4.44	no, high	PI animal in cohort	no	G
yes	no	2	4.16	no, high	TI but no PI in cohort	no	D
no	no	2	3.98	no, high	TI but no PI in cohort	no	D
no	yes	2	4.14	no, high	TI but no PI in cohort	no	D
no	yes	1.7	4.34	yes, high	TI but no PI in cohort	yes	C
no	no	1.8	4.94	no, high	TI but no PI in cohort	no	E
yes	no	1.8	4.78	no, high	TI but no PI in cohort	no	E
yes	no	1.9	4.34	yes, high	no BVDV in cohort	no	G
no	yes	2	4.16	no, high	TI but no PI in cohort	no	D
yes	no	2	4.28	no, high	TI but no PI in cohort	no	D
no	no	2	4.18	no, high	TI but no PI in cohort	no	D
yes	no	2	4.36	no, high	TI but no PI in cohort	no	D
no	no	2	4.46	no, high	TI but no PI in cohort	no	D
yes	yes	2	4.70	no, high	TI but no PI in cohort	no	D
yes	yes	2	4.40	no, high	TI but no PI in cohort	no	D
yes	no	2	4.70	no, high	TI but no PI in cohort	no	D
no	no	2	4.54	no, high	TI but no PI in cohort	no	D
yes	no	2	4.44	no, high	TI but no PI in cohort	no	D
no	yes	2	4.79	yes, high	no BVDV in cohort	no	F
yes	no	1.6	4.82	no, high	PI animal in cohort	no	G
yes	no	1.6	4.86	no, high	PI animal in cohort	no	G
yes	no	1.6	4.69	no, high	PI animal in cohort	no	G
yes	no	1.6	4.53	yes, high	no BVDV in cohort	no	G
yes	no	1.6	4.72	yes, high	no BVDV in cohort	no	G
yes	yes	1.7	4.72	yes, high	PI animal in cohort	yes	C
yes	no	1.7	4.45	yes, high	TI but no PI in cohort	no	C
no	yes	1.9	4.87	yes, high	TI but no PI in cohort	no	F
no	yes	2.4	5.04	yes, low	TI but no PI in cohort	no	J
no	no	2.3	4.62	yes, low	no BVDV in cohort	yes	E
no	no	1.9	4.75	yes, high	TI but no PI in cohort	yes	C
yes	yes	1.9	4.64	yes, high	TI but no PI in cohort	no	C
yes	no	1.9	4.36	yes, high	TI but no PI in cohort	no	C
no	yes	1.7	4.14	no, low	no BVDV in cohort	no	D
no	yes	1.7	4.04	no, low	no BVDV in cohort	no	D
no	yes	1.7	4.82	no, low	no BVDV in cohort	no	D
yes	no	2.4	4.36	yes, high	PI animal in cohort	no	J
yes	no	2.4	5.00	yes, high	PI animal in cohort	no	J
yes	no	1.4	4.34	yes, high	PI animal in cohort	no	C
yes	yes	1.9	4.87	yes, high	TI but no PI in cohort	yes	C
yes	no	1.9	4.62	yes, high	TI but no PI in cohort	yes	C
no	no	1.6	4.40	yes, low	no BVDV in cohort	no	D
no	yes	1.7	4.55	yes, high	TI but no PI in cohort	no	C
no	yes	2.1	3.58	yes, low	PI animal in cohort	no	D
no	yes	1.7	4.62	yes, low	PI animal in cohort	no	J
no	yes	2.2	4.16	yes, low	no BVDV in cohort	no	F
no	yes	2.2	4.12	yes, low	no BVDV in cohort	no	F
no	yes	2.2	4.07	yes, low	no BVDV in cohort	no	F
no	yes	2.2	4.21	yes, low	no BVDV in cohort	no	F
no	no	2.2	4.02	yes, low	no BVDV in cohort	no	F
no	yes	2.2	4.02	yes, low	no BVDV in cohort	no	F
no	yes	2.2	4.16	yes, low	no BVDV in cohort	no	F
no	yes	2.2	3.91	yes, low	no BVDV in cohort	no	F
no	yes	2.2	4.26	yes, low	no BVDV in cohort	no	F
no	yes	2.2	3.91	yes, low	no BVDV in cohort	no	F
no	yes	2.2	3.96	yes, low	no BVDV in cohort	no	F
no	yes	2.2	4.09	yes, low	no BVDV in cohort	no	F
no	yes	2.2	3.93	yes, low	no BVDV in cohort	no	F
no	yes	1.7	4.56	yes, low	PI animal in cohort	no	J
yes	yes	2.4	4.35	no, high	PI animal in cohort	no	C
yes	yes	1.9	4.30	no, high	PI animal in cohort	no	C
yes	no	1.9	4.63	no, high	PI animal in cohort	no	C
no	yes	1.6	4.36	yes, high	PI animal in cohort	yes	C
yes	yes	2.4	3.89	no, high	PI animal in cohort	no	C
yes	no	1.9	4.20	no, high	PI animal in cohort	no	C
no	yes	2.4	4.02	no, high	PI animal in cohort	no	C
yes	yes	1.8	4.99	yes, high	PI animal in cohort	yes	C
yes	yes	1.8	4.99	yes, high	PI animal in cohort	yes	C
yes	yes	1.8	4.69	yes, high	PI animal in cohort	yes	C
yes	yes	1.8	4.43	yes, high	PI animal in cohort	yes	C
no	yes	1.3	4.72	yes, high	PI animal in cohort	no	G
no	yes	2.1	5.04	yes, low	TI but no PI in cohort	no	F
no	yes	1.1	4.44	yes, high	PI animal in cohort	yes	B
no	yes	1.5	3.38	yes, low	TI but no PI in cohort	no	E
no	no	2.4	4.68	yes, high	PI animal in cohort	no	J
yes	no	2.4	5.28	yes, high	PI animal in cohort	no	J
yes	no	2.4	4.64	yes, high	PI animal in cohort	no	J
yes	yes	1.1	4.46	yes, high	PI animal in cohort	yes	B
no	yes	2.3	3.86	no, high	PI animal in cohort	no	C
no	yes	2.3	4.04	no, high	PI animal in cohort	no	C
yes	yes	2.3	4.06	no, high	PI animal in cohort	no	C
yes	yes	1.9	4.50	yes, high	PI animal before cohort	no	C
no	yes	1.3	4.34	yes, low	no BVDV in cohort	yes	E
yes	yes	1.1	4.60	yes, high	PI animal in cohort	yes	B
no	yes	2.7	4.64	yes, high	PI animal in cohort	no	B
yes	no	1.6	4.65	no, high	PI animal in cohort	no	G
yes	no	1.6	4.80	no, high	PI animal in cohort	no	G
yes	yes	2.1	4.39	yes, high	PI animal in cohort	no	C
no	yes	2.1	4.80	yes, high	PI animal in cohort	no	C
yes	yes	2	4.42	yes, high	PI animal before cohort	yes	J
no	no	1.4	4.20	yes, low	TI but no PI in cohort	no	A
yes	no	1.9	4.69	yes, high	TI but no PI in cohort	yes	C
yes	yes	1.9	4.77	yes, high	TI but no PI in cohort	yes	C
yes	no	1.9	4.99	yes, high	TI but no PI in cohort	yes	C
no	no	1.9	4.91	yes, high	TI but no PI in cohort	yes	C
yes	no	1.9	4.78	yes, high	TI but no PI in cohort	yes	C
yes	no	1.9	4.55	yes, high	TI but no PI in cohort	yes	C
yes	yes	1.9	4.62	yes, high	TI but no PI in cohort	yes	C
yes	no	1.9	4.81	yes, high	TI but no PI in cohort	yes	C
no	no	1.9	4.51	yes, high	TI but no PI in cohort	yes	C
yes	yes	2.1	4.34	yes, high	PI animal in cohort	no	C
yes	no	2.6	3.86	yes, low	no BVDV in cohort	no	D
no	no	1.4	4.53	yes, low	TI but no PI in cohort	no	A
no	no	1.4	4.54	yes, low	TI but no PI in cohort	no	A
no	no	2.3	4.38	no, high	no BVDV in cohort	no	B
no	yes	1.6	4.86	yes, low	no BVDV in cohort	no	D
yes	no	1.6	4.74	yes, low	no BVDV in cohort	no	D
yes	no	2.3	4.36	yes, low	no BVDV in cohort	yes	E
yes	no	1.9	4.55	no, high	PI animal in cohort	no	C
yes	no	1.9	4.68	no, high	PI animal in cohort	no	C
yes	no	1.9	4.22	no, high	PI animal in cohort	no	C
no	yes	1.3	3.88	yes, low	no BVDV in cohort	no	E
no	yes	1.3	4.18	yes, low	no BVDV in cohort	yes	E
no	no	2.3	4.90	yes, low	no BVDV in cohort	no	D
no	yes	1.9	4.89	no, high	PI animal in cohort	no	C
no	no	2.1	3.97	yes, low	no BVDV in cohort	no	I
no	no	2.1	4.40	yes, low	no BVDV in cohort	no	I
no	yes	2.1	4.17	yes, low	no BVDV in cohort	no	I
no	yes	2.1	4.24	yes, low	no BVDV in cohort	no	I
no	yes	2.1	5.12	yes, low	no BVDV in cohort	no	I
no	no	2.1	4.85	yes, low	no BVDV in cohort	no	I
no	yes	2.1	4.12	yes, low	no BVDV in cohort	no	I
no	no	2.1	4.80	yes, low	no BVDV in cohort	no	I
no	yes	2.1	4.23	yes, low	no BVDV in cohort	no	I
no	yes	2.1	4.41	yes, low	no BVDV in cohort	no	I
no	yes	2.1	4.64	yes, low	no BVDV in cohort	no	I
no	no	2.1	4.70	yes, low	no BVDV in cohort	no	I
no	yes	2.1	4.86	yes, low	no BVDV in cohort	no	I
no	no	2.1	4.75	yes, low	no BVDV in cohort	no	I
no	no	2.1	4.98	yes, low	no BVDV in cohort	no	I
yes	yes	1.6	3.90	yes, high	TI but no PI in cohort	yes	B
no	yes	1.3	3.60	yes, low	no BVDV in cohort	no	E
yes	yes	1.6	4.82	yes, high	TI but no PI in cohort	yes	B
yes	yes	2.4	4.60	yes, low	TI but no PI in cohort	no	J
no	yes	2.4	4.74	yes, low	TI but no PI in cohort	no	J
no	yes	1.3	3.74	yes, low	no BVDV in cohort	no	E
yes	no	1.9	4.23	no, high	PI animal in cohort	no	C
no	no	1.9	4.75	no, high	PI animal in cohort	no	C
yes	yes	2.4	4.35	no, high	PI animal in cohort	no	C
yes	yes	1.9	4.39	yes, high	PI animal before cohort	no	C
no	yes	2.1	4.35	yes, low	no BVDV in cohort	no	I
no	yes	2.3	5.04	yes, low	no BVDV in cohort	yes	E
no	yes	2.1	4.43	yes, low	no BVDV in cohort	no	I
no	yes	2.1	4.10	yes, low	no BVDV in cohort	no	I
no	yes	2.1	4.45	yes, low	no BVDV in cohort	no	I
no	yes	2.1	4.28	yes, low	no BVDV in cohort	no	I
yes	yes	2.4	5.28	yes, low	TI but no PI in cohort	no	J
no	yes	2.4	4.90	yes, low	TI but no PI in cohort	no	J
no	yes	2.4	4.62	yes, low	TI but no PI in cohort	no	J
no	yes	2.4	4.84	yes, low	TI but no PI in cohort	no	J
yes	yes	1.9	4.24	no, high	PI animal in cohort	no	C
yes	yes	1.8	4.16	yes, high	TI but no PI in cohort	no	D
no	yes	2.1	4.32	yes, low	no BVDV in cohort	no	I
no	yes	2.1	4.00	yes, low	no BVDV in cohort	no	I
yes	yes	2	4.64	yes, high	PI animal before cohort	yes	J
yes	no	1.9	4.11	yes, high	no BVDV in cohort	no	G
yes	yes	1.9	4.36	yes, high	PI animal before cohort	no	C
no	yes	1.9	4.20	yes, high	PI animal before cohort	no	C
yes	yes	1.9	4.12	yes, high	PI animal before cohort	no	C
no	no	2.3	4.20	yes, low	no BVDV in cohort	yes	E
no	yes	1.9	3.87	yes, high	PI animal in cohort	no	F
no	yes	1.7	4.12	yes, high	TI but no PI in cohort	yes	C
yes	yes	1.7	4.90	yes, high	TI but no PI in cohort	yes	C
no	yes	2.4	5.42	yes, low	TI but no PI in cohort	no	J
no	yes	0.9	4.56	yes, high	TI but no PI in cohort	no	B
no	yes	1.8	4.16	yes, high	PI animal before cohort	no	J
yes	no	1.6	4.44	yes, high	TI but no PI in cohort	no	G
yes	no	1.6	4.97	yes, high	TI but no PI in cohort	no	G
yes	yes	1.6	4.54	yes, high	TI but no PI in cohort	no	G
yes	no	2.6	3.92	yes, low	no BVDV in cohort	no	D
no	yes	1.7	4.27	yes, high	TI but no PI in cohort	no	C
no	yes	1.9	4.36	yes, high	PI animal before cohort	no	C
no	yes	1.9	4.52	yes, high	PI animal before cohort	no	C
yes	yes	2.2	4.49	yes, high	no BVDV in cohort	no	G
yes	yes	2.2	4.05	yes, high	no BVDV in cohort	no	G
yes	yes	2.2	4.47	yes, high	no BVDV in cohort	no	G
yes	yes	2.2	4.29	yes, high	no BVDV in cohort	no	G
yes	yes	2.2	4.44	yes, high	no BVDV in cohort	no	G
yes	yes	2.2	4.57	yes, high	no BVDV in cohort	no	G
yes	yes	2.2	4.45	yes, high	no BVDV in cohort	no	G
yes	yes	2.2	4.43	yes, high	no BVDV in cohort	no	G
yes	yes	2.2	4.43	yes, high	no BVDV in cohort	no	G
yes	yes	2.2	4.50	yes, high	no BVDV in cohort	no	G
yes	yes	2.2	4.58	yes, high	no BVDV in cohort	no	G
yes	yes	2.2	4.51	yes, high	no BVDV in cohort	no	G
no	yes	2.2	4.30	yes, high	no BVDV in cohort	no	G
yes	yes	2.2	4.30	yes, high	no BVDV in cohort	no	G
no	yes	2.2	4.44	yes, high	no BVDV in cohort	no	G
yes	no	2.6	3.94	yes, low	no BVDV in cohort	no	D
yes	no	2.6	4.22	yes, low	no BVDV in cohort	no	D
no	yes	1.8	4.29	yes, high	PI animal in cohort	no	C
yes	yes	2.1	4.38	no, high	TI but no PI in cohort	no	G
no	yes	2.1	4.02	no, high	TI but no PI in cohort	no	G
yes	yes	2.1	4.23	no, high	TI but no PI in cohort	no	G
no	yes	2.9	4.96	yes, high	no BVDV in cohort	no	B
yes	yes	2.2	4.59	yes, high	no BVDV in cohort	no	G
yes	no	1.8	4.51	no, high	no BVDV in cohort	no	G
no	no	1.8	4.65	no, high	no BVDV in cohort	no	G
yes	no	1.8	4.27	no, high	no BVDV in cohort	no	G
yes	no	1.8	4.44	no, high	no BVDV in cohort	no	G
no	no	1.8	4.97	no, high	no BVDV in cohort	no	G
no	no	1.8	4.57	no, high	no BVDV in cohort	no	G
yes	yes	1.9	4.34	yes, high	TI but no PI in cohort	no	C
yes	no	1.6	4.58	yes, high	no BVDV in cohort	no	G
no	no	1.6	4.74	yes, high	no BVDV in cohort	no	G
yes	no	1.6	4.64	yes, high	no BVDV in cohort	no	G
no	no	1.4	4.96	yes, low	TI but no PI in cohort	no	A
no	no	1.4	4.62	yes, low	TI but no PI in cohort	no	A
no	no	1.4	4.93	yes, low	TI but no PI in cohort	no	A
no	no	1.4	4.28	yes, low	TI but no PI in cohort	no	A
no	yes	2.4	5.04	no, high	PI animal in cohort	no	J
yes	yes	2.4	4.72	no, high	PI animal in cohort	no	J
yes	yes	2.4	4.34	no, high	PI animal in cohort	no	J
yes	no	2.4	4.72	no, high	PI animal in cohort	no	J
no	no	1.5	4.56	no, high	TI but no PI in cohort	no	B
yes	no	1.5	4.26	no, high	TI but no PI in cohort	no	B
no	no	2.1	3.76	yes, low	PI animal in cohort	no	D
no	yes	2.1	3.20	yes, low	PI animal in cohort	no	D
no	no	1.5	4.48	no, high	TI but no PI in cohort	no	B
yes	yes	1.9	4.83	yes, high	TI but no PI in cohort	no	A
yes	no	1.8	4.39	no, high	no BVDV in cohort	no	G
no	no	1.5	3.52	yes, low	no BVDV in cohort	no	E
no	yes	2.4	5.22	yes, low	TI but no PI in cohort	no	J
no	yes	2.4	4.90	yes, low	TI but no PI in cohort	no	J
no	no	2.3	4.75	yes, high	PI animal in cohort	no	C
no	yes	1.6	4.18	yes, high	PI animal in cohort	yes	C
no	yes	2.1	4.09	yes, low	no BVDV in cohort	no	I
no	yes	2.1	5.06	yes, low	no BVDV in cohort	no	I
no	yes	2.1	4.78	yes, low	no BVDV in cohort	no	I
no	yes	2.1	4.70	yes, low	no BVDV in cohort	no	I
no	yes	2.1	4.33	yes, low	no BVDV in cohort	no	I
no	yes	2.1	4.14	yes, low	no BVDV in cohort	no	I
no	no	2.1	4.30	yes, low	no BVDV in cohort	no	I
no	yes	2.1	4.45	yes, low	no BVDV in cohort	no	I
no	yes	2.1	4.07	yes, low	no BVDV in cohort	no	I
no	yes	2.1	4.11	yes, low	no BVDV in cohort	no	I
no	yes	2.1	4.23	yes, low	no BVDV in cohort	no	I
no	yes	2.1	4.53	yes, low	no BVDV in cohort	no	I
no	yes	2.1	4.28	yes, low	no BVDV in cohort	no	I
no	yes	2.1	4.42	yes, low	no BVDV in cohort	no	I
no	no	2.1	4.14	yes, low	no BVDV in cohort	no	I
no	yes	2.1	4.62	yes, low	no BVDV in cohort	no	I
no	no	2.1	4.42	yes, low	no BVDV in cohort	no	I
no	yes	2.1	4.14	yes, low	no BVDV in cohort	no	I
no	yes	2.1	4.15	yes, low	no BVDV in cohort	no	I
no	yes	2.1	4.75	yes, low	no BVDV in cohort	no	I
no	yes	2.1	4.64	yes, low	no BVDV in cohort	no	I
no	yes	2.1	4.74	yes, low	no BVDV in cohort	no	I
no	yes	2.1	4.44	yes, low	no BVDV in cohort	no	I
no	yes	2.1	4.74	yes, low	no BVDV in cohort	no	I
no	yes	2.1	4.42	yes, low	no BVDV in cohort	no	I
no	yes	2.1	4.72	yes, low	no BVDV in cohort	no	I
no	yes	2.1	4.17	yes, low	no BVDV in cohort	no	I
no	yes	2.1	4.16	yes, low	no BVDV in cohort	no	I
no	yes	2.1	4.37	yes, low	no BVDV in cohort	no	I
no	yes	2.1	4.78	yes, low	no BVDV in cohort	no	I
no	yes	2.1	4.67	yes, low	no BVDV in cohort	no	I
yes	yes	1.6	4.21	yes, high	no BVDV in cohort	no	G
yes	yes	1.6	3.92	yes, high	no BVDV in cohort	no	G
no	yes	1.9	4.48	no, low	no BVDV in cohort	no	B
no	yes	1.3	4.04	yes, low	no BVDV in cohort	yes	E
no	yes	1.3	4.14	yes, low	no BVDV in cohort	yes	E
no	yes	2.4	4.54	no, high	PI animal in cohort	no	J
yes	no	2.4	5.02	no, high	PI animal in cohort	no	J
yes	yes	1.1	4.54	yes, high	PI animal in cohort	yes	B
yes	no	1.1	4.40	yes, high	PI animal in cohort	yes	B
no	yes	1.1	4.50	yes, high	PI animal in cohort	yes	B
yes	no	1.8	4.64	no, high	no BVDV in cohort	no	G
yes	no	1.7	3.90	no, low	no BVDV in cohort	no	D
no	no	2.3	4.63	yes, high	PI animal in cohort	no	C
yes	yes	1.1	4.52	no, high	PI animal in cohort	no	C
no	yes	1.1	4.00	no, high	PI animal in cohort	no	C
no	yes	1.1	4.46	no, high	PI animal in cohort	no	C
no	yes	1.6	4.64	yes, high	PI animal in cohort	yes	C
yes	no	2.1	4.70	no, high	PI animal before cohort	no	C
no	no	1.6	4.40	yes, high	PI animal in cohort	yes	C
no	yes	1.8	3.96	yes, high	PI animal before cohort	no	J
yes	no	2.3	5.20	yes, low	no BVDV in cohort	yes	E
no	yes	2.1	4.80	yes, high	PI animal in cohort	no	C
no	yes	2.2	3.93	yes, low	no BVDV in cohort	no	F
no	yes	2.2	3.96	yes, low	no BVDV in cohort	no	F
no	yes	2.2	4.32	yes, low	no BVDV in cohort	no	F
no	yes	2.2	4.06	yes, low	no BVDV in cohort	no	F
no	no	2.6	4.58	yes, low	no BVDV in cohort	no	D
no	yes	2.4	5.24	yes, low	TI but no PI in cohort	no	J
yes	yes	2.2	4.04	yes, high	no BVDV in cohort	no	G
no	yes	1.7	4.80	yes, high	TI but no PI in cohort	yes	C
yes	yes	1.6	4.46	yes, high	no BVDV in cohort	no	G
yes	yes	1.6	3.94	yes, high	no BVDV in cohort	no	G
yes	no	2.1	4.36	no, high	TI but no PI in cohort	no	G
yes	no	2.1	4.50	no, high	TI but no PI in cohort	no	G
yes	no	2.1	4.77	no, high	TI but no PI in cohort	no	G
yes	no	2.1	4.50	no, high	TI but no PI in cohort	no	G
yes	yes	2.1	4.65	no, high	TI but no PI in cohort	no	G
yes	no	2.1	4.36	no, high	TI but no PI in cohort	no	G
no	yes	1.1	4.32	yes, high	PI animal in cohort	yes	B
no	yes	2.4	4.74	yes, low	TI but no PI in cohort	no	J
yes	yes	1.6	4.05	yes, high	PI animal in cohort	no	G
no	yes	1.6	4.30	yes, high	PI animal in cohort	no	G
yes	yes	1.6	4.11	yes, high	PI animal in cohort	no	G
yes	no	1.7	3.92	no, low	no BVDV in cohort	no	D
yes	yes	1.7	3.92	no, low	no BVDV in cohort	no	D
no	no	1.7	3.76	no, low	no BVDV in cohort	no	D
yes	no	1.7	3.92	no, low	no BVDV in cohort	no	D
yes	yes	1.7	4.02	no, low	no BVDV in cohort	no	D
no	yes	1.7	3.70	no, low	no BVDV in cohort	no	D
yes	no	1.7	4.48	no, low	no BVDV in cohort	no	D
yes	yes	1.8	4.88	yes, high	PI animal in cohort	no	C
yes	yes	1.9	4.35	yes, high	PI animal before cohort	no	C
no	yes	1.8	4.20	yes, high	PI animal before cohort	no	J
yes	yes	2.1	4.18	no, high	TI but no PI in cohort	no	G
yes	yes	1.7	4.16	no, low	no BVDV in cohort	no	D
no	yes	1.7	3.92	no, low	no BVDV in cohort	no	D
yes	no	1.7	4.06	no, low	no BVDV in cohort	no	D
yes	yes	1.7	3.94	no, low	no BVDV in cohort	no	D
yes	no	1.7	3.88	no, low	no BVDV in cohort	no	D
yes	yes	1.7	3.62	no, low	no BVDV in cohort	no	D
yes	no	1.7	3.92	no, low	no BVDV in cohort	no	D
no	yes	1.7	4.04	no, low	no BVDV in cohort	no	D
yes	yes	1.6	4.14	yes, high	PI animal in cohort	no	G
no	yes	2.3	4.48	yes, high	PI animal in cohort	no	C
no	yes	2.7	4.49	yes, high	PI animal in cohort	no	C
no	yes	2.7	4.46	yes, high	PI animal in cohort	no	C
yes	no	2.7	3.88	yes, high	PI animal in cohort	no	C
no	yes	2.7	4.54	yes, high	PI animal in cohort	no	C
no	yes	2.7	4.27	yes, high	PI animal in cohort	no	C
yes	no	2.7	4.40	yes, high	PI animal in cohort	no	C
no	no	2.7	4.10	yes, high	PI animal in cohort	no	C
no	no	2.7	4.06	yes, high	PI animal in cohort	no	C
no	yes	2.7	4.13	yes, high	PI animal in cohort	no	C
no	yes	2.7	4.42	yes, high	PI animal in cohort	no	C
no	yes	2.7	4.33	yes, high	PI animal in cohort	no	C
no	yes	2.7	4.36	yes, high	PI animal in cohort	no	C
no	yes	1.6	4.48	yes, low	no BVDV in cohort	no	D
no	yes	1.6	4.58	no, high	PI animal in cohort	no	B
no	yes	1.6	4.38	no, high	PI animal in cohort	no	B
no	yes	1.6	4.42	no, high	PI animal in cohort	no	B
no	no	1.6	4.44	no, high	PI animal in cohort	no	B
no	yes	1.6	4.32	no, high	PI animal in cohort	no	B
yes	yes	1.6	4.28	no, high	PI animal in cohort	no	B
no	yes	1.6	4.26	no, high	PI animal in cohort	no	B
no	yes	1.6	4.30	no, high	PI animal in cohort	no	B
yes	yes	2	4.41	yes, high	TI but no PI in cohort	no	C
no	yes	1.6	4.65	yes, high	PI animal in cohort	no	G
yes	no	1.6	4.14	no, high	TI but no PI in cohort	no	D
no	yes	1.4	4.91	yes, low	TI but no PI in cohort	no	A
yes	yes	1.4	4.70	yes, low	TI but no PI in cohort	no	A
no	no	1.4	4.80	yes, low	TI but no PI in cohort	no	A
no	no	1.4	4.56	yes, low	TI but no PI in cohort	no	A
no	yes	1.4	4.70	yes, low	TI but no PI in cohort	no	A
no	no	1.4	4.56	yes, low	TI but no PI in cohort	no	A
no	no	1.4	4.84	yes, low	TI but no PI in cohort	no	A
yes	no	1.4	4.64	yes, low	TI but no PI in cohort	no	A
yes	yes	1.4	4.87	yes, low	TI but no PI in cohort	no	A
yes	no	1.4	4.68	yes, low	TI but no PI in cohort	no	A
yes	no	1.6	4.14	no, high	TI but no PI in cohort	no	D
no	yes	1.3	4.28	yes, low	no BVDV in cohort	yes	E
yes	no	1.6	4.48	yes, high	no BVDV in cohort	no	G
yes	yes	1.3	4.20	no, low	PI animal before cohort	no	C
no	yes	1.3	4.65	yes, high	PI animal in cohort	no	G
yes	yes	1.6	4.42	yes, high	no BVDV in cohort	no	G
no	no	1.6	4.17	yes, high	no BVDV in cohort	no	G
yes	no	1.6	4.91	yes, high	PI animal in cohort	yes	C
no	yes	1.3	4.69	no, low	PI animal before cohort	no	C
no	no	2	4.82	no, high	PI animal in cohort	no	B
yes	no	2	5.16	no, high	PI animal in cohort	no	B
no	no	2	4.50	no, high	PI animal in cohort	no	B
yes	no	2	4.74	no, high	TI but no PI in cohort	no	C
yes	yes	2	4.90	no, high	TI but no PI in cohort	no	C
no	yes	2	4.92	no, high	TI but no PI in cohort	no	C
yes	yes	2	4.86	no, high	TI but no PI in cohort	no	C
no	yes	2	4.75	no, high	TI but no PI in cohort	no	C
yes	no	1.9	4.74	yes, high	TI but no PI in cohort	yes	C
no	yes	1.9	4.21	yes, high	PI animal before cohort	no	C
no	yes	2.5	4.10	no, high	PI animal in cohort	no	D
yes	yes	1.6	4.60	yes, high	PI animal in cohort	no	G
no	yes	1.7	4.40	no, high	no BVDV in cohort	no	B
no	yes	1.9	4.37	yes, high	PI animal before cohort	no	C
no	yes	1.9	4.50	yes, high	PI animal before cohort	no	C
no	yes	1.5	4.20	yes, high	PI animal in cohort	no	B
yes	no	1.9	4.00	yes, high	no BVDV in cohort	no	G
yes	yes	1.9	3.80	yes, high	no BVDV in cohort	no	G
no	no	1.9	4.19	yes, high	no BVDV in cohort	no	G
yes	no	1.9	4.13	yes, high	no BVDV in cohort	no	G
yes	yes	1.9	3.97	yes, high	no BVDV in cohort	no	G
yes	no	1.9	4.27	yes, high	no BVDV in cohort	no	G
no	yes	1.5	4.32	yes, high	PI animal in cohort	no	B
no	yes	1.5	4.38	yes, high	PI animal in cohort	no	B
no	no	2.3	4.54	yes, low	no BVDV in cohort	yes	E
no	yes	1.5	3.68	yes, low	no BVDV in cohort	no	E
yes	no	1.9	4.46	no, high	TI but no PI in cohort	no	C
yes	no	1.9	4.56	no, high	TI but no PI in cohort	no	C
no	no	1.9	4.39	no, high	TI but no PI in cohort	no	C
yes	no	1.9	4.52	no, high	TI but no PI in cohort	no	C
yes	no	1.9	4.36	no, high	TI but no PI in cohort	no	C
yes	no	1.9	3.96	no, high	TI but no PI in cohort	no	C
yes	yes	1.1	4.40	yes, high	PI animal in cohort	yes	B
yes	no	1.9	4.79	no, high	TI but no PI in cohort	no	C
yes	no	1.9	4.42	no, high	TI but no PI in cohort	no	C
yes	no	1.9	4.62	no, high	TI but no PI in cohort	no	C
no	no	1.9	4.57	no, high	TI but no PI in cohort	no	C
yes	no	1.9	4.96	no, high	TI but no PI in cohort	no	C
yes	yes	1.9	4.81	no, high	TI but no PI in cohort	no	C
yes	yes	1.7	4.10	no, high	PI animal in cohort	no	G
no	yes	1.8	4.79	no, high	TI but no PI in cohort	no	C
yes	no	1.8	4.76	no, high	TI but no PI in cohort	no	C
no	yes	2.2	4.45	yes, low	no BVDV in cohort	no	F
no	no	1.3	4.67	yes, high	PI animal in cohort	no	G
yes	yes	1.6	4.76	yes, low	no BVDV in cohort	no	D
yes	yes	1.7	4.60	yes, high	TI but no PI in cohort	yes	C
yes	no	1.8	4.98	yes, high	PI animal in cohort	no	C
no	no	1.8	4.30	yes, high	PI animal in cohort	no	C
yes	yes	1.8	4.15	yes, high	PI animal in cohort	no	C
no	no	1.7	4.12	no, high	PI animal in cohort	no	G
yes	yes	1.8	4.79	no, high	TI but no PI in cohort	no	C
yes	yes	1.8	4.75	no, high	TI but no PI in cohort	no	C
yes	no	1.8	4.39	no, high	TI but no PI in cohort	no	C
no	yes	1.5	3.46	yes, low	TI but no PI in cohort	no	E
no	yes	1.3	4.06	yes, low	no BVDV in cohort	no	E
no	yes	1.3	3.62	yes, low	no BVDV in cohort	no	E
no	yes	1.3	3.72	yes, low	no BVDV in cohort	no	E
yes	yes	1.9	4.58	yes, high	PI animal before cohort	no	C
no	yes	2.3	5.08	yes, low	no BVDV in cohort	no	D
yes	yes	1.9	4.41	yes, high	PI animal before cohort	no	C
no	yes	1.7	4.93	yes, high	TI but no PI in cohort	no	C
no	yes	1.7	4.81	yes, high	TI but no PI in cohort	no	C
no	yes	2.9	4.94	yes, high	no BVDV in cohort	no	B
yes	yes	1.6	4.56	yes, high	PI animal in cohort	no	G
no	yes	2.3	4.60	yes, high	PI animal in cohort	no	C
no	yes	1.9	4.63	no, high	PI animal in cohort	no	C
yes	no	1.9	4.17	no, high	PI animal in cohort	no	C
no	yes	1.9	4.27	no, high	PI animal in cohort	no	C
no	yes	1.8	4.66	yes, high	PI animal in cohort	no	C
no	no	1.7	4.34	yes, high	TI but no PI in cohort	yes	C
no	no	2.6	3.96	yes, low	no BVDV in cohort	no	D
no	no	2.6	4.06	yes, low	no BVDV in cohort	no	D
yes	yes	2.2	4.50	yes, high	no BVDV in cohort	no	G
yes	yes	2.2	4.30	yes, high	no BVDV in cohort	no	G
yes	yes	2.2	4.31	yes, high	no BVDV in cohort	no	G
yes	yes	2.2	4.47	yes, high	no BVDV in cohort	no	G
yes	yes	2.2	4.10	yes, high	no BVDV in cohort	no	G
no	yes	1.1	4.50	yes, high	PI animal in cohort	yes	B
yes	yes	1.1	4.54	yes, high	PI animal in cohort	yes	B
yes	yes	1.1	4.22	yes, high	PI animal in cohort	yes	B
yes	yes	1.9	4.45	yes, high	TI but no PI in cohort	no	C
no	no	2.1	4.71	yes, low	TI but no PI in cohort	no	F
no	yes	2.1	4.55	yes, low	TI but no PI in cohort	no	F
no	no	2.1	4.79	yes, low	TI but no PI in cohort	no	F
no	yes	1.9	4.36	yes, high	PI animal before cohort	no	C
yes	yes	1.7	4.00	yes, high	TI but no PI in cohort	no	C
no	yes	1.7	4.78	yes, high	TI but no PI in cohort	no	C
no	yes	1.7	4.24	yes, high	TI but no PI in cohort	no	C
yes	yes	1.7	4.02	yes, high	TI but no PI in cohort	no	C
yes	yes	2.3	4.82	no, high	TI but no PI in cohort	no	C
no	yes	1.3	3.88	yes, low	no BVDV in cohort	yes	E
yes	no	2.3	4.32	yes, low	no BVDV in cohort	yes	E
yes	no	2.3	4.10	yes, low	no BVDV in cohort	yes	E
yes	no	2.3	4.59	yes, low	no BVDV in cohort	yes	E
no	yes	1.1	4.28	yes, high	PI animal in cohort	yes	B
yes	no	1.9	4.98	no, high	TI but no PI in cohort	no	C
no	yes	1.3	3.84	yes, low	no BVDV in cohort	yes	E
no	yes	2.2	4.57	yes, low	no BVDV in cohort	no	F
no	yes	2.2	4.35	yes, low	no BVDV in cohort	no	F
no	no	2.3	4.46	yes, low	no BVDV in cohort	yes	E
yes	yes	1.1	4.30	yes, high	PI animal in cohort	yes	B
yes	yes	1.1	4.34	yes, high	PI animal in cohort	yes	B
no	yes	1.7	4.70	yes, low	PI animal in cohort	no	J
no	yes	2.1	4.84	yes, high	TI but no PI in cohort	no	F
no	yes	2.3	4.39	no, high	TI but no PI in cohort	no	C
no	yes	1.8	4.74	no, high	PI animal before cohort	no	B
no	yes	1.8	4.60	no, high	PI animal before cohort	no	B
yes	yes	1.8	4.50	no, high	PI animal before cohort	no	B
no	yes	1.8	4.46	no, high	PI animal before cohort	no	B
no	yes	1.8	4.46	no, high	PI animal before cohort	no	B
no	yes	1.8	4.24	no, high	PI animal before cohort	no	B
no	yes	1.8	4.42	no, high	PI animal before cohort	no	B
no	yes	1.9	4.70	yes, high	TI but no PI in cohort	yes	C
yes	no	2.4	4.34	yes, high	PI animal before cohort	no	B
yes	no	2.4	4.34	yes, high	PI animal before cohort	no	B
yes	yes	2.4	4.10	yes, high	PI animal before cohort	no	B
yes	yes	2.4	4.60	yes, high	PI animal before cohort	no	B
no	yes	2.4	4.54	yes, high	PI animal before cohort	no	B
no	yes	2.1	4.76	yes, high	TI but no PI in cohort	no	F
no	yes	2.1	4.52	yes, high	TI but no PI in cohort	no	F
no	yes	2.1	4.94	yes, high	TI but no PI in cohort	no	F
no	yes	2.1	4.75	yes, high	TI but no PI in cohort	no	F
no	yes	2.1	4.35	yes, high	TI but no PI in cohort	no	F
no	yes	2.1	4.87	yes, high	TI but no PI in cohort	no	F
no	yes	2.1	4.97	yes, high	TI but no PI in cohort	no	F
no	yes	2.1	4.60	yes, high	TI but no PI in cohort	no	F
no	yes	2.1	4.60	yes, high	TI but no PI in cohort	no	F
no	yes	2.1	4.29	yes, high	TI but no PI in cohort	no	F
no	yes	2.1	4.64	yes, high	TI but no PI in cohort	no	F
yes	yes	2.1	4.41	yes, high	TI but no PI in cohort	no	F
no	yes	2.1	4.78	yes, high	TI but no PI in cohort	no	F
no	no	2.1	5.10	yes, low	TI but no PI in cohort	no	F
no	no	2.1	5.08	yes, low	TI but no PI in cohort	no	F
no	yes	3.2	4.20	no, high	PI animal in cohort	no	B
no	yes	3.2	4.58	no, high	PI animal in cohort	no	B
yes	no	2.3	4.39	yes, high	PI animal in cohort	no	C
no	no	2.1	5.04	yes, low	TI but no PI in cohort	no	F
yes	no	2.5	4.16	yes, high	TI but no PI in cohort	no	B
yes	yes	2.4	4.22	yes, high	PI animal before cohort	no	B
no	yes	3.2	4.98	no, high	PI animal in cohort	no	B
yes	no	1.8	4.30	no, high	TI but no PI in cohort	no	C
yes	no	1.8	4.15	no, high	TI but no PI in cohort	no	C
yes	no	1.8	4.28	no, high	TI but no PI in cohort	no	C
yes	yes	2.4	4.18	yes, high	PI animal before cohort	no	B
yes	yes	2.1	4.49	yes, high	PI animal in cohort	no	C
no	no	2.5	4.40	yes, high	TI but no PI in cohort	no	B
yes	no	2.5	4.46	yes, high	TI but no PI in cohort	no	B
no	yes	2.3	4.59	yes, low	no BVDV in cohort	no	B
no	yes	3.2	4.54	no, high	PI animal in cohort	no	B
yes	no	1.6	3.85	yes, high	no BVDV in cohort	no	G
no	yes	1.7	4.37	yes, high	TI but no PI in cohort	yes	C
yes	yes	1.7	4.44	yes, high	TI but no PI in cohort	yes	C
no	no	1.6	4.50	no, high	TI but no PI in cohort	no	C
no	yes	2.9	4.66	yes, high	no BVDV in cohort	no	B
yes	no	1.7	3.58	no, low	no BVDV in cohort	no	D
yes	no	1.6	4.20	no, high	TI but no PI in cohort	no	C
no	no	1.7	3.70	no, low	no BVDV in cohort	no	D
yes	no	1.7	4.36	no, low	no BVDV in cohort	no	D
no	yes	1.7	3.78	no, low	no BVDV in cohort	no	D
yes	no	1.7	4.40	no, low	no BVDV in cohort	no	D
yes	yes	1.7	3.64	no, low	no BVDV in cohort	no	D
yes	yes	3.1	4.79	no, high	PI animal before cohort	no	C
yes	no	1.6	4.20	yes, high	PI animal in cohort	yes	C
no	yes	1.9	4.30	no, low	no BVDV in cohort	no	B
no	no	1.9	4.22	no, low	no BVDV in cohort	no	B
no	no	1.9	4.10	no, low	no BVDV in cohort	no	B
no	no	1.9	4.72	no, low	no BVDV in cohort	no	B
no	no	1.9	4.44	no, low	no BVDV in cohort	no	B
no	no	1.9	4.48	no, low	no BVDV in cohort	no	B
no	no	1.9	4.66	no, low	no BVDV in cohort	no	B
no	no	1.9	4.62	no, low	no BVDV in cohort	no	B
no	yes	1.9	4.44	no, low	no BVDV in cohort	no	B
no	no	1.9	4.72	no, low	no BVDV in cohort	no	B
no	no	1.9	4.36	no, low	no BVDV in cohort	no	B
yes	no	1.6	4.36	yes, high	PI animal in cohort	yes	C
yes	no	1.6	4.18	yes, high	PI animal in cohort	yes	C
no	no	1.6	4.67	yes, high	PI animal in cohort	yes	C
no	no	1.9	4.76	no, low	no BVDV in cohort	no	B
yes	no	1.6	4.36	yes, high	PI animal in cohort	yes	C
yes	yes	1.9	4.52	yes, high	TI but no PI in cohort	no	C
no	yes	2.2	4.07	yes, low	no BVDV in cohort	no	F
no	yes	2.2	4.11	yes, low	no BVDV in cohort	no	F
no	yes	2.2	3.98	yes, low	no BVDV in cohort	no	F
no	yes	2.2	4.08	yes, low	no BVDV in cohort	no	F
no	yes	2.2	4.24	yes, low	no BVDV in cohort	no	F
no	yes	2.2	4.20	yes, low	no BVDV in cohort	no	F
no	yes	2.2	3.91	yes, low	no BVDV in cohort	no	F
no	yes	2.2	4.16	yes, low	no BVDV in cohort	no	F
no	yes	2.2	4.00	yes, low	no BVDV in cohort	no	F
no	no	2.2	3.88	yes, low	no BVDV in cohort	no	F
no	yes	2.2	4.15	yes, low	no BVDV in cohort	no	F
no	yes	2.2	4.01	yes, low	no BVDV in cohort	no	F
no	yes	2.2	4.06	yes, low	no BVDV in cohort	no	F
no	yes	2.2	4.37	yes, low	no BVDV in cohort	no	F
no	yes	2.2	4.09	yes, low	no BVDV in cohort	no	F
no	yes	2.2	4.43	yes, low	no BVDV in cohort	no	F
no	yes	2.2	4.27	yes, low	no BVDV in cohort	no	F
no	yes	2.2	4.17	yes, low	no BVDV in cohort	no	F
no	yes	2.2	3.84	yes, low	no BVDV in cohort	no	F
no	yes	2.2	3.96	yes, low	no BVDV in cohort	no	F
no	yes	2.2	3.87	yes, low	no BVDV in cohort	no	F
no	no	2.2	4.06	yes, low	no BVDV in cohort	no	F
no	yes	2.2	4.12	yes, low	no BVDV in cohort	no	F
no	yes	2.2	4.23	yes, low	no BVDV in cohort	no	F
no	yes	2.2	4.18	yes, low	no BVDV in cohort	no	F
no	yes	3.1	4.28	no, high	PI animal before cohort	no	C
yes	yes	2	4.68	yes, high	TI but no PI in cohort	no	C
yes	no	2.4	4.20	yes, high	PI animal before cohort	no	B
yes	yes	2.4	4.48	yes, high	PI animal before cohort	no	B
no	no	2.3	4.54	yes, high	PI animal in cohort	no	C
yes	no	2.5	4.20	yes, high	TI but no PI in cohort	no	B
no	yes	2.5	4.58	yes, high	TI but no PI in cohort	no	B
no	no	2.5	4.34	yes, high	TI but no PI in cohort	no	B
yes	yes	1.6	3.88	no, high	PI animal in cohort	no	G
no	yes	1.3	4.06	yes, low	no BVDV in cohort	yes	E
no	yes	2.7	4.64	yes, high	PI animal in cohort	no	B
no	yes	1.5	3.74	yes, low	no BVDV in cohort	no	E
no	yes	1.5	4.00	yes, low	no BVDV in cohort	no	E
yes	no	1.6	4.31	yes, high	no BVDV in cohort	no	G
yes	yes	1.6	4.65	yes, high	no BVDV in cohort	no	G
no	yes	1.5	3.74	yes, low	no BVDV in cohort	no	E
no	no	1.9	4.28	no, low	no BVDV in cohort	no	B
yes	no	2.3	4.54	yes, low	no BVDV in cohort	no	D
no	no	2.3	4.82	yes, low	no BVDV in cohort	no	D
no	yes	1.6	4.07	yes, high	PI animal in cohort	yes	C
yes	yes	2.1	4.17	yes, high	TI but no PI in cohort	no	C
no	yes	1.3	4.34	yes, low	no BVDV in cohort	yes	E
no	yes	1.5	3.84	yes, low	no BVDV in cohort	no	E
no	yes	1.8	4.26	yes, high	PI animal before cohort	no	J
no	yes	1.1	4.48	yes, high	PI animal in cohort	yes	B
no	yes	2.7	4.70	yes, high	PI animal in cohort	no	B
no	yes	2.7	4.42	yes, high	PI animal in cohort	no	B
no	no	2.3	4.38	yes, high	PI animal in cohort	no	C
no	no	1.9	4.07	yes, high	no BVDV in cohort	no	G
yes	no	1.9	4.06	yes, high	no BVDV in cohort	no	G
no	yes	1.5	3.62	yes, low	no BVDV in cohort	no	E
no	yes	1.3	4.00	yes, low	no BVDV in cohort	yes	E
no	yes	1.5	4.02	yes, low	no BVDV in cohort	no	E
yes	yes	1.3	3.98	yes, low	no BVDV in cohort	yes	E
no	yes	1.3	4.22	yes, low	no BVDV in cohort	yes	E
yes	yes	2	4.84	yes, high	PI animal before cohort	yes	J
no	yes	1.5	3.30	yes, low	no BVDV in cohort	no	E
yes	yes	1.6	3.86	no, high	TI but no PI in cohort	no	C
yes	yes	1.8	4.02	no, high	PI animal in cohort	no	C
yes	yes	1.6	3.97	no, high	TI but no PI in cohort	no	C
no	no	1.6	4.00	no, high	TI but no PI in cohort	no	C
yes	yes	1.8	4.00	no, high	PI animal in cohort	no	C
yes	yes	1.8	3.80	no, high	PI animal in cohort	no	C
yes	yes	1.8	3.90	no, high	PI animal in cohort	no	C
yes	no	1.9	4.68	no, high	PI animal in cohort	no	C
yes	yes	3.4	3.55	no, high	no BVDV in cohort	no	G
no	no	3.4	4.01	no, high	no BVDV in cohort	no	G
no	no	3.4	4.01	no, high	no BVDV in cohort	no	G
yes	no	3.4	4.26	no, high	no BVDV in cohort	no	G
no	yes	3.4	3.30	no, high	no BVDV in cohort	no	G
yes	yes	3.4	3.60	no, high	no BVDV in cohort	no	G
yes	yes	1.9	4.19	no, high	PI animal in cohort	no	C
yes	no	3.4	3.99	no, high	no BVDV in cohort	no	G
no	yes	1.9	4.63	no, high	PI animal in cohort	no	C
no	yes	1.8	4.20	yes, high	TI but no PI in cohort	no	D
yes	no	1.3	4.56	no, low	PI animal in cohort	no	D
yes	no	1.3	4.18	no, low	PI animal in cohort	no	D
yes	no	1.3	4.66	no, low	PI animal in cohort	no	D
yes	no	1.3	3.94	no, low	PI animal in cohort	no	D
yes	no	1.3	4.44	no, low	PI animal in cohort	no	D
yes	no	1.3	4.44	no, low	PI animal in cohort	no	D
yes	yes	2.5	4.53	yes, low	no BVDV in cohort	no	F
yes	yes	3.4	3.50	no, high	no BVDV in cohort	no	G
no	yes	2	4.48	yes, high	PI animal before cohort	yes	J
no	yes	2	4.48	yes, high	PI animal before cohort	yes	J
no	yes	1.8	4.07	no, high	PI animal in cohort	no	C
yes	no	1.6	4.19	no, high	TI but no PI in cohort	no	C
yes	no	1.8	4.01	no, high	PI animal in cohort	no	C
no	no	1.6	4.09	no, high	TI but no PI in cohort	no	C
yes	yes	1.8	4.30	no, high	PI animal in cohort	no	C
no	yes	1.8	3.98	no, high	PI animal in cohort	no	C
yes	no	1.6	4.32	no, high	TI but no PI in cohort	no	C
yes	no	2.7	4.65	yes, high	PI animal in cohort	no	C
yes	no	2.3	4.60	no, high	no BVDV in cohort	no	B
no	no	2.3	4.50	no, high	no BVDV in cohort	no	B
no	no	2.3	4.20	no, high	no BVDV in cohort	no	B
no	yes	1.5	3.94	yes, low	no BVDV in cohort	no	E
yes	no	2.2	4.13	no, high	PI animal in cohort	no	C
no	no	2.9	4.97	yes, high	TI but no PI in cohort	no	C
yes	yes	2.2	4.13	no, high	PI animal in cohort	no	C
yes	no	2.2	4.25	no, high	PI animal in cohort	no	C
yes	no	2.2	4.45	no, high	PI animal in cohort	no	C
yes	no	2.2	4.58	no, high	PI animal in cohort	no	C
yes	no	2.2	4.67	no, high	PI animal in cohort	no	C
no	no	2.2	4.49	no, high	PI animal in cohort	no	C
no	yes	2.3	4.66	yes, high	PI animal in cohort	no	C
yes	yes	3.4	3.50	no, high	no BVDV in cohort	no	G
yes	no	3.4	3.30	no, high	no BVDV in cohort	no	G
yes	yes	3.4	3.27	no, high	no BVDV in cohort	no	G
yes	yes	3.4	3.28	no, high	no BVDV in cohort	no	G
yes	no	3.4	3.72	no, high	no BVDV in cohort	no	G
no	yes	3.4	3.50	no, high	no BVDV in cohort	no	G
yes	no	1.8	4.68	no, high	TI but no PI in cohort	no	G
yes	yes	1.8	4.63	no, high	TI but no PI in cohort	no	G
yes	no	1.8	4.76	no, high	TI but no PI in cohort	no	G
yes	yes	3.4	3.50	no, high	no BVDV in cohort	no	G
yes	yes	3.4	3.41	no, high	no BVDV in cohort	no	G
no	yes	1.5	4.86	no, high	PI animal in cohort	no	C
yes	yes	2.1	4.50	yes, high	TI but no PI in cohort	no	C
no	yes	2.3	4.02	yes, low	no BVDV in cohort	yes	E
no	yes	2.3	4.44	yes, low	no BVDV in cohort	yes	E
no	yes	2.3	5.12	yes, low	no BVDV in cohort	yes	E
yes	no	1.1	4.42	yes, high	PI animal in cohort	yes	B
no	yes	2.8	4.78	no, high	PI animal in cohort	no	C
yes	yes	1.1	4.48	yes, high	PI animal in cohort	yes	B
no	no	2	4.38	yes, high	TI but no PI in cohort	no	C
yes	yes	1.1	4.42	yes, high	PI animal in cohort	yes	B
no	yes	1.6	4.64	yes, high	PI animal in cohort	no	C
no	yes	1.6	4.63	yes, high	PI animal in cohort	no	C
no	yes	1.6	4.90	yes, high	PI animal in cohort	no	C
no	yes	1.6	4.69	yes, high	PI animal in cohort	no	C
no	yes	1.6	4.68	yes, high	PI animal in cohort	no	C
no	yes	1.6	4.61	yes, high	PI animal in cohort	no	C
no	yes	1.6	4.57	yes, high	PI animal in cohort	no	C
no	yes	2.4	4.55	no, high	PI animal in cohort	no	C
no	yes	1.5	3.72	yes, low	no BVDV in cohort	no	E
no	yes	2.8	4.75	no, high	PI animal in cohort	no	C
yes	yes	2.8	4.05	no, high	PI animal in cohort	no	C
no	yes	2.6	3.92	yes, low	no BVDV in cohort	no	D
no	no	2.3	4.24	yes, low	no BVDV in cohort	yes	E
yes	no	3.4	3.41	no, high	no BVDV in cohort	no	G
no	yes	2.4	5.08	yes, low	TI but no PI in cohort	no	J
no	yes	2.4	4.84	yes, low	TI but no PI in cohort	no	J
no	yes	2.4	5.14	yes, low	TI but no PI in cohort	no	J
no	yes	1.7	4.38	yes, low	PI animal in cohort	no	J
no	yes	1.8	4.11	no, high	PI animal in cohort	no	C
no	yes	1.8	4.02	no, high	PI animal in cohort	no	C
no	yes	1.6	4.46	no, high	TI but no PI in cohort	no	C
no	yes	1.6	3.82	no, high	TI but no PI in cohort	no	C
no	no	1.6	4.19	no, high	TI but no PI in cohort	no	C
no	yes	1.6	4.03	no, high	TI but no PI in cohort	no	C
no	yes	1.8	4.06	no, high	PI animal in cohort	no	C
yes	yes	1.8	4.27	no, high	PI animal in cohort	no	C
no	no	1.6	3.88	no, high	TI but no PI in cohort	no	C
yes	no	1.8	4.54	no, high	no BVDV in cohort	no	G
no	yes	1.7	4.31	yes, high	TI but no PI in cohort	yes	C
yes	no	1.8	4.55	no, high	no BVDV in cohort	no	G
yes	no	1.8	4.67	no, high	no BVDV in cohort	no	G
yes	no	1.8	4.71	no, high	no BVDV in cohort	no	G
yes	no	1.8	4.74	no, high	no BVDV in cohort	no	G
yes	no	1.8	4.27	no, high	no BVDV in cohort	no	G
no	no	1.8	4.83	no, high	no BVDV in cohort	no	G
yes	no	1.8	4.54	no, high	no BVDV in cohort	no	G
yes	no	1.8	4.81	no, high	no BVDV in cohort	no	G
yes	no	1.8	4.55	no, high	no BVDV in cohort	no	G
yes	no	1.8	4.60	no, high	no BVDV in cohort	no	G
yes	no	1.8	4.05	no, high	no BVDV in cohort	no	G
no	no	1.8	4.19	no, high	no BVDV in cohort	no	G
yes	no	1.8	4.37	no, high	no BVDV in cohort	no	G
yes	no	2.1	4.25	no, high	TI but no PI in cohort	no	G
yes	no	2.2	4.59	yes, high	no BVDV in cohort	no	G
yes	no	1.8	4.31	no, high	no BVDV in cohort	no	G
no	no	1.8	4.64	no, high	no BVDV in cohort	no	G
yes	no	1.8	4.79	no, high	no BVDV in cohort	no	G
yes	yes	1.6	4.19	yes, high	PI animal in cohort	yes	C
yes	yes	1.3	4.26	no, low	PI animal before cohort	no	C
yes	yes	1.9	4.56	no, high	TI but no PI in cohort	no	G
yes	yes	1.9	4.80	no, high	TI but no PI in cohort	no	G
yes	yes	1.3	4.75	no, low	PI animal before cohort	no	C
yes	yes	1.9	4.66	no, high	TI but no PI in cohort	no	G
no	yes	1.3	4.10	no, low	PI animal before cohort	no	C
no	yes	2.3	4.70	yes, low	no BVDV in cohort	yes	E
yes	yes	1.3	4.34	no, low	PI animal before cohort	no	C
no	yes	1.3	4.17	no, low	PI animal before cohort	no	C
yes	yes	1.3	4.33	no, low	PI animal before cohort	no	C
yes	yes	1.3	4.35	no, low	PI animal before cohort	no	C
yes	yes	1.3	4.13	no, low	PI animal before cohort	no	C
yes	yes	1.3	4.00	no, low	PI animal before cohort	no	C
yes	yes	1.3	4.23	no, low	PI animal before cohort	no	C
no	yes	1.3	4.45	no, low	PI animal before cohort	no	C
yes	no	1.9	4.86	no, high	TI but no PI in cohort	no	G
yes	yes	1.3	3.95	no, low	PI animal before cohort	no	C
yes	yes	1.9	4.67	no, high	TI but no PI in cohort	no	G
yes	yes	1.3	4.10	no, low	PI animal before cohort	no	C
yes	yes	1.9	4.77	no, high	TI but no PI in cohort	no	G
yes	yes	1.9	4.77	no, high	PI animal in cohort	no	G
no	no	1.9	4.76	no, high	TI but no PI in cohort	no	G
yes	no	1.9	4.13	no, high	PI animal in cohort	no	G
yes	yes	1.9	4.76	no, high	PI animal in cohort	no	G
yes	yes	1.9	4.85	no, high	TI but no PI in cohort	no	G
no	yes	1.9	4.46	no, high	TI but no PI in cohort	no	G
yes	yes	1.9	4.39	no, high	TI but no PI in cohort	no	G
yes	yes	1.9	4.66	no, high	TI but no PI in cohort	no	G
yes	no	1.9	4.49	no, high	TI but no PI in cohort	no	G
yes	no	1.9	4.57	no, high	TI but no PI in cohort	no	G
yes	yes	1.9	4.65	no, high	TI but no PI in cohort	no	G
yes	no	1.9	4.67	no, high	TI but no PI in cohort	no	G
yes	yes	1.9	4.61	no, high	PI animal in cohort	no	G
no	yes	1.9	4.70	no, high	PI animal in cohort	no	G
no	yes	1.9	4.52	no, high	TI but no PI in cohort	no	G
yes	no	1.9	4.80	no, high	TI but no PI in cohort	no	G
yes	no	1.9	4.77	no, high	TI but no PI in cohort	no	G
yes	yes	1.9	4.77	no, high	TI but no PI in cohort	no	G
no	yes	1.9	4.93	no, high	TI but no PI in cohort	no	G
yes	yes	1.9	4.66	no, high	TI but no PI in cohort	no	G
yes	yes	1.9	4.90	no, high	PI animal in cohort	no	G
yes	no	1.3	4.56	no, low	PI animal in cohort	no	D
no	no	1.3	4.60	no, low	PI animal in cohort	no	D
yes	no	1.3	3.98	no, low	PI animal in cohort	no	D
yes	no	1.3	4.22	no, low	PI animal in cohort	no	D
yes	no	1.3	3.88	no, low	PI animal in cohort	no	D
yes	no	1.3	3.84	no, low	PI animal in cohort	no	D
yes	no	1.8	4.02	no, high	no BVDV in cohort	no	G
yes	yes	2.1	4.58	no, high	TI but no PI in cohort	no	G
yes	no	2.1	4.45	no, high	TI but no PI in cohort	no	G
yes	no	2.1	4.46	no, high	TI but no PI in cohort	no	G
yes	no	2.1	4.71	no, high	TI but no PI in cohort	no	G
yes	no	2.1	4.73	no, high	TI but no PI in cohort	no	G
no	no	2.1	4.32	no, high	TI but no PI in cohort	no	G
no	no	2.1	4.78	no, high	TI but no PI in cohort	no	G
yes	no	1.7	4.45	no, high	TI but no PI in cohort	no	G
yes	no	1.7	4.34	no, high	TI but no PI in cohort	no	G
yes	no	1.7	4.25	no, high	TI but no PI in cohort	no	G
yes	no	1.7	4.08	no, high	TI but no PI in cohort	no	G
yes	no	1.7	4.75	no, high	TI but no PI in cohort	no	G
yes	no	1.7	3.99	no, high	TI but no PI in cohort	no	G
no	no	1.7	4.48	no, high	TI but no PI in cohort	no	G
yes	no	1.7	4.39	no, high	TI but no PI in cohort	no	G
yes	no	2.1	4.70	no, high	TI but no PI in cohort	no	G
yes	no	2.1	4.36	no, high	TI but no PI in cohort	no	G
yes	no	2.1	4.35	no, high	TI but no PI in cohort	no	G
yes	no	2.1	4.58	no, high	TI but no PI in cohort	no	G
yes	no	2.1	4.22	no, high	TI but no PI in cohort	no	G
yes	no	2.1	4.54	no, high	TI but no PI in cohort	no	G
yes	yes	2.1	4.59	no, high	TI but no PI in cohort	no	G
yes	yes	2.1	4.77	no, high	TI but no PI in cohort	no	G
yes	no	2.1	4.68	no, high	TI but no PI in cohort	no	G
yes	no	2.1	4.70	no, high	TI but no PI in cohort	no	G
yes	no	2.1	4.46	no, high	TI but no PI in cohort	no	G
yes	no	2.1	4.26	no, high	TI but no PI in cohort	no	G
no	no	2.1	4.68	no, high	TI but no PI in cohort	no	G
yes	yes	1.8	4.83	no, high	TI but no PI in cohort	no	G
no	yes	1.8	4.85	no, high	TI but no PI in cohort	no	G
no	yes	2.8	4.70	no, high	PI animal in cohort	no	C
yes	yes	2.8	4.37	no, high	PI animal in cohort	no	C
yes	yes	1.6	4.46	yes, high	TI but no PI in cohort	no	G
yes	yes	1.8	4.32	no, high	PI animal in cohort	no	C
yes	no	1.6	4.40	no, high	TI but no PI in cohort	no	C
yes	yes	1.8	3.82	no, high	PI animal in cohort	no	C
yes	no	1.8	4.20	no, high	PI animal in cohort	no	C
yes	yes	1.8	3.98	no, high	PI animal in cohort	no	C
yes	no	1.6	4.46	no, high	TI but no PI in cohort	no	C
no	yes	1.8	3.92	no, high	PI animal in cohort	no	C
no	no	1.8	4.11	no, high	PI animal in cohort	no	C
no	no	1.8	4.76	no, high	TI but no PI in cohort	no	C
no	yes	1.8	4.59	no, high	TI but no PI in cohort	no	C
no	yes	1.1	4.48	yes, high	PI animal in cohort	yes	B
no	yes	2.8	4.77	no, high	PI animal in cohort	no	C
no	yes	2	4.33	yes, high	TI but no PI in cohort	no	C
yes	yes	2	4.67	yes, high	TI but no PI in cohort	no	C
no	no	2	4.33	yes, high	TI but no PI in cohort	no	C
no	no	2	4.39	yes, high	TI but no PI in cohort	no	C
yes	no	1.8	4.00	no, high	PI animal in cohort	no	C
yes	yes	1.7	4.58	yes, high	TI but no PI in cohort	no	C
yes	yes	1.8	3.80	no, high	PI animal in cohort	no	C
yes	yes	1.7	5.19	yes, high	PI animal in cohort	no	G
yes	yes	1.7	4.06	yes, high	TI but no PI in cohort	no	C
yes	no	1.7	3.91	yes, high	TI but no PI in cohort	no	C
no	yes	1.7	3.93	yes, high	TI but no PI in cohort	no	C
no	no	1.7	3.91	yes, high	TI but no PI in cohort	no	C
yes	no	1.7	4.16	yes, high	TI but no PI in cohort	no	C
no	yes	3.1	4.64	no, high	PI animal before cohort	no	C
yes	yes	1.7	5.16	yes, high	PI animal in cohort	no	G
no	no	1.6	4.44	yes, high	TI but no PI in cohort	no	G
yes	yes	2.1	4.07	no, high	TI but no PI in cohort	no	G
yes	yes	1.8	4.17	no, high	PI animal in cohort	no	C
yes	no	1.8	3.97	no, high	PI animal in cohort	no	C
yes	no	1.6	4.34	no, high	TI but no PI in cohort	no	C
no	no	1.7	4.09	yes, high	TI but no PI in cohort	no	C
no	yes	1.7	5.45	yes, high	PI animal in cohort	no	G
yes	yes	2.1	4.33	no, high	TI but no PI in cohort	no	G
no	no	1.8	3.95	no, high	no BVDV in cohort	no	G
yes	no	1.8	4.10	no, high	no BVDV in cohort	no	G
yes	no	1.8	3.98	no, high	no BVDV in cohort	no	G
no	no	1.8	3.96	no, high	no BVDV in cohort	no	G
yes	no	1.8	3.92	no, high	no BVDV in cohort	no	G
yes	no	1.8	3.86	no, high	no BVDV in cohort	no	G
yes	no	1.8	4.02	no, high	no BVDV in cohort	no	G
yes	no	1.8	3.93	no, high	no BVDV in cohort	no	G
yes	no	1.8	3.82	no, high	no BVDV in cohort	no	G
yes	no	1.8	4.05	no, high	no BVDV in cohort	no	G
yes	no	1.8	4.01	no, high	no BVDV in cohort	no	G
yes	no	1.8	4.08	no, high	no BVDV in cohort	no	G
yes	no	2.3	4.18	no, high	no BVDV in cohort	no	B
yes	no	1.7	4.15	no, high	PI animal in cohort	no	G
yes	no	1.7	4.31	no, high	PI animal in cohort	no	G
yes	no	1.7	4.17	no, high	PI animal in cohort	no	G
yes	yes	1.7	4.22	no, high	PI animal in cohort	no	G
yes	yes	1.7	4.30	no, high	PI animal in cohort	no	G
yes	yes	1.7	4.12	no, high	PI animal in cohort	no	G
yes	no	1.7	4.41	no, high	PI animal in cohort	no	G
yes	yes	2.8	4.75	no, high	PI animal in cohort	no	C
yes	no	1.9	4.50	no, high	TI but no PI in cohort	no	C
yes	no	1.7	4.28	no, high	PI animal in cohort	no	G
yes	yes	1.9	4.63	no, high	PI animal in cohort	no	G
yes	yes	1.4	3.80	no, high	TI but no PI in cohort	no	C
yes	yes	1.4	4.17	no, high	TI but no PI in cohort	no	C
yes	yes	1.4	4.19	no, high	TI but no PI in cohort	no	C
no	yes	1.4	4.10	no, high	TI but no PI in cohort	no	C
no	yes	2.8	4.68	no, high	PI animal in cohort	no	C
no	yes	2.8	4.99	no, high	PI animal in cohort	no	C
yes	no	2.8	4.90	no, high	PI animal in cohort	no	C
no	yes	2.8	4.34	no, high	PI animal in cohort	no	C
yes	yes	1.9	4.28	yes, high	PI animal before cohort	no	C
no	yes	2.3	4.22	yes, low	no BVDV in cohort	no	B
yes	no	1.9	4.54	no, high	TI but no PI in cohort	no	G
yes	no	2.4	4.41	no, high	PI animal in cohort	no	C
no	no	2.4	4.11	no, high	PI animal in cohort	no	C
yes	no	2.4	4.01	no, high	PI animal in cohort	no	C
yes	no	2.4	4.37	no, high	PI animal in cohort	no	C
yes	no	2.4	3.87	no, high	PI animal in cohort	no	C
yes	no	2.4	4.20	no, high	PI animal in cohort	no	C
no	yes	2.4	3.90	no, high	PI animal in cohort	no	C
yes	no	2.4	3.84	no, high	PI animal in cohort	no	C
yes	no	2.4	4.43	no, high	PI animal in cohort	no	C
no	yes	1.9	4.77	no, high	TI but no PI in cohort	yes	G
yes	yes	1.9	4.65	no, high	TI but no PI in cohort	yes	G
no	no	1.5	4.06	no, high	PI animal in cohort	yes	H
yes	no	1.5	4.18	no, high	PI animal in cohort	yes	H
yes	no	1.5	4.28	no, high	PI animal in cohort	yes	H
no	no	1.5	4.20	no, high	PI animal in cohort	yes	H
yes	no	1.5	4.22	no, high	PI animal in cohort	yes	H
no	no	1.5	3.86	no, high	PI animal in cohort	yes	H
no	no	1.5	4.14	no, high	PI animal in cohort	yes	H
no	no	1.7	4.62	no, high	no BVDV in cohort	no	B
no	yes	2.8	4.68	no, high	no BVDV in cohort	no	B
yes	yes	2.8	4.16	no, high	no BVDV in cohort	no	B
no	yes	2.8	4.82	no, high	no BVDV in cohort	no	B
yes	no	1.5	4.06	no, high	PI animal in cohort	yes	H
yes	no	1.5	4.08	no, high	PI animal in cohort	yes	H
yes	yes	1.5	4.30	no, high	PI animal in cohort	yes	H
yes	yes	1.5	4.20	no, high	PI animal in cohort	yes	H
yes	yes	1.5	4.08	no, high	PI animal in cohort	yes	H
yes	yes	1.5	4.08	no, high	PI animal in cohort	yes	H
yes	no	1.5	4.14	no, high	PI animal in cohort	yes	H
no	no	1.5	4.20	no, high	PI animal in cohort	yes	H
yes	yes	1.5	3.98	no, high	PI animal in cohort	yes	H
no	yes	1.7	4.92	yes, high	TI but no PI in cohort	no	C
no	yes	1.7	5.00	yes, high	TI but no PI in cohort	no	C
no	yes	1.7	4.63	yes, high	TI but no PI in cohort	no	C
no	yes	1.7	4.73	yes, high	TI but no PI in cohort	no	C
no	yes	2.8	4.50	no, high	no BVDV in cohort	no	B
no	yes	2.8	4.56	no, high	no BVDV in cohort	no	B
no	yes	2.8	4.88	no, high	no BVDV in cohort	no	B
yes	yes	2.8	4.18	no, high	no BVDV in cohort	no	B
yes	yes	2.8	4.24	no, high	no BVDV in cohort	no	B
no	no	1.8	4.69	no, high	TI but no PI in cohort	no	C
no	no	1.8	4.34	no, high	TI but no PI in cohort	no	C
no	no	1.8	4.37	no, high	TI but no PI in cohort	no	C
yes	no	1.8	4.26	no, high	TI but no PI in cohort	no	C
yes	no	1.7	4.23	no, high	PI animal in cohort	no	G
no	no	1.7	4.02	no, high	PI animal in cohort	no	G
yes	no	1.7	4.47	no, high	PI animal in cohort	no	G
yes	no	1.7	4.00	no, high	PI animal in cohort	no	G
yes	no	1.7	4.23	no, high	PI animal in cohort	no	G
yes	no	1.7	4.30	no, high	PI animal in cohort	no	G
yes	no	1.7	4.32	no, high	PI animal in cohort	no	G
yes	no	1.7	4.19	no, high	PI animal in cohort	no	G
yes	no	1.7	4.25	no, high	PI animal in cohort	no	G
yes	no	1.7	4.52	no, high	PI animal in cohort	no	G
yes	no	1.7	4.54	no, high	PI animal in cohort	no	G
yes	no	1.7	4.57	no, high	PI animal in cohort	no	G
yes	no	1.7	4.34	no, high	PI animal in cohort	no	G
no	no	1.3	3.92	no, low	PI animal in cohort	no	D
yes	no	1.3	4.46	no, low	PI animal in cohort	no	D
yes	no	1.3	4.54	no, low	PI animal in cohort	no	D
yes	no	1.3	4.24	no, low	PI animal in cohort	no	D
no	no	1.3	4.12	no, low	PI animal in cohort	no	D
no	no	1.8	4.09	no, high	TI but no PI in cohort	no	C
no	no	1.8	4.23	no, high	TI but no PI in cohort	no	C
no	no	1.8	4.56	no, high	TI but no PI in cohort	no	C
